# Supplementary material for: Microbiota alters the metabolome in an age- and sex- dependent manner in mice
Source: Nat Commun. 2023 Mar 11;14:1348. doi: 10.1038/s41467-023-37055-1 (PMC10008592; doi:10.1038/s41467-023-37055-1)
Supplement: Supplementary file 4 — Source Data [file 41467_2023_37055_MOESM4_ESM.xlsx]

## Sheet: Annotated_mouse_metabolomics
Number	Sample	Site	Microbiota	Age	Sex	Rep	Adenine	Adenosine	Adenosine.5.Diphosphoribose	Adipic.acid	Alanine	Allantoin	Anserine	Arginine	Asparagine	Aspartic.acid	Azelaic.acid	Biotin	CAR.12.0	Carnosine	Chenodeoxycholic.acid	Cholic.acid	Ciliatine	cis.4.Hydroxyproline	cis.p.Coumaric.acid	Citrulline	CMP	Corticosterone	Cortisol	Cortisone	Creatine	Cystathionine	Cysteic.acid	Cytidine	Cytidine.2.3.cMP	D.Fucose	Gulonic.Acid.Gamma.Lactone	dAMP	Deoxycytidine	Deoxyuridine	Dihydroxyacetone.phosphate	DL.O.Phosphoserine	Docosahexaenoic.acid	Gluconic.acid	Glucosamine	Glucosamine.6.phosphate	Glucose	Glucose.1.phosphate	Glucuronic.acid
1	cec_gf_12_F_1	cec	gf	12	F	1	25901.5	379969	NA	84043.6	104967	5.32342e+06	10059.3	4.19579e+06	2.76623e+06	890877	1.46161e+06	3723.86	NA	14459.7	NA	2577.86	NA	221954	58153	63252.5	NA	223329	3323.76	NA	76223.8	7296.01	5140.06	217883	NA	15318.4	280784	NA	50056.1	304077	NA	3279.52	52103.2	212692	31467.1	30831.6	1225110	NA	268810
2	cec_gf_12_F_2	cec	gf	12	F	2	22946.9	300630	NA	91624.1	67343.6	4249886	9738.52	2997445	2.23895e+06	806900	1.87971e+06	2567.48	NA	15078.3	NA	2739.37	NA	164860	43083.9	64736.2	NA	330139	4294.21	NA	58846.3	4367.33	6239.85	213605	NA	15354.3	248468	NA	35770	201340	NA	3547.29	87684.9	189732	36472.3	25530.6	1.19355e+06	3304.35	193190
3	cec_gf_12_F_3	cec	gf	12	F	3	24989.7	277427	NA	68120	87379.3	3250975	7915.5	3.5801e+06	2.23678e+06	709602	2.22654e+06	NA	NA	11916.7	NA	3101.15	NA	203459	43961.2	44161.9	NA	453232	3145.57	NA	50729.3	5143.91	5866.06	185048	NA	11651.1	233772	NA	49963.6	165894	NA	NA	88353.7	157307	34630.4	24304.4	1.0138e+06	NA	174024
4	cec_gf_12_F_4	cec	gf	12	F	4	22199.4	321273	NA	36320.4	82849	3249784	8928.96	3.83871e+06	2571361	597872	1084984	2513.11	NA	19470.1	NA	NA	NA	179217	39190.9	63773.2	NA	730445	3370.1	NA	54744.7	4915.44	5442.39	183861	NA	13319.7	241431	NA	49614.1	225568	NA	2509.88	48998.7	149892	30285.1	26317.1	1.21419e+06	NA	198352
5	cec_gf_12_M_1	cec	gf	12	M	1	19881	208168	NA	38709.4	130194	3.14855e+06	6981.17	2314604	1.691e+06	439225	2184860	2719.71	NA	10927.2	NA	NA	NA	173877	41889.9	41161.2	NA	290937	3315.68	NA	96805.6	2793.47	3140.18	204378	NA	13331.4	218587	NA	33144.6	152149	NA	NA	92248.7	135546	32221.1	18593.8	1.71557e+06	NA	177300
6	cec_gf_12_M_2	cec	gf	12	M	2	21510.3	257544	NA	38504.4	138791	2.76603e+06	6861.12	2575205	1.70643e+06	378968	1873012	NA	NA	14292.7	NA	NA	NA	179903	26705.1	36509.8	NA	385859	2815.45	NA	98130.2	3153.82	3391.19	185561	NA	12531.3	228149	NA	35155.5	193815	NA	2509.78	41398.6	139349	26066.4	19541	1038932	NA	207049
7	cec_gf_12_M_3	cec	gf	12	M	3	21687.4	171193	NA	42709.5	89332.9	3.10703e+06	6754.6	2.12637e+06	1.4771e+06	270450	2.44019e+06	NA	NA	8530.36	NA	NA	NA	158317	38093.5	34899.6	NA	269475	NA	NA	77493.8	3061.91	NA	197101	NA	12977.5	172777	NA	35307.3	119366	NA	NA	128000	116279	30448.8	21338.4	1.01454e+06	NA	129024
8	cec_gf_12_M_4	cec	gf	12	M	4	25009.5	227148	NA	39655.5	114787	3.04367e+06	5414.08	2.12363e+06	1726055	418424	1.96767e+06	NA	NA	10178.5	NA	NA	NA	192497	40858.1	44298.2	NA	279552	4287.09	NA	75107.3	2842.92	3309.92	198989	NA	17539.2	199087	NA	40707.3	157051	NA	NA	112770	160386	28429.4	17646.4	1553459	2708.36	172426
9	cec_gf_3_F_1	cec	gf	3	F	1	23343.3	92187.9	NA	332909	46388.6	5.29014e+06	3300.57	673840	385099	432482	2.34326e+06	NA	NA	9871.83	NA	7027.49	NA	28465.5	60779.5	15708.2	NA	NA	2673.28	NA	34296.5	2728.51	2636.74	139198	NA	13661.9	204299	NA	26286.5	10290.7	NA	NA	14698.1	44240.3	22548.3	10885.6	812646	3986.62	105813
10	cec_gf_3_F_2	cec	gf	3	F	2	23713	88126	NA	55497.4	39065.6	6889569	3999.48	665147	396040	347712	2.33493e+06	NA	NA	15311.9	NA	2618.63	NA	39894.1	47611.2	14987.8	NA	82657.1	3088.75	NA	30277.2	4117.33	NA	182284	NA	14075.3	239562	NA	34804.1	14001.9	NA	NA	169684	159014	76933.4	15132.4	954554	3239.48	169201
11	cec_gf_3_F_3	cec	gf	3	F	3	20251.6	400254	NA	132996	69831.2	6.14127e+06	4766.52	768476	502971	713904	1.37978e+06	NA	NA	9711.99	NA	2565.24	NA	73521.3	34854.7	18431.3	NA	14367.2	NA	NA	51124.9	3623.66	4650.33	206973	NA	16534.9	241403	NA	59068.2	24263.8	NA	3953.52	67499.1	208274	61780.9	21489.2	1.09436e+06	3202.82	422358
12	cec_gf_3_F_4	cec	gf	3	F	4	27290.2	100284	NA	61973.7	35839.3	11235575	6056.6	785416	690113	616929	2405975	3366.32	NA	18339.4	NA	NA	NA	95774.8	49643.3	25085.9	NA	269121	3219.75	NA	23314.3	4828.98	2739.77	215109	NA	23818.6	289184	4514.1	50317.6	16606.7	NA	NA	103746	232285	78751	20981.7	1.10592e+06	5204.54	211065
13	cec_gf_3_M_1	cec	gf	3	M	1	18783	150495	NA	44565.8	46143.9	5.13605e+06	4262.58	1.09973e+06	793302	645331	1.6308e+06	NA	NA	13436.5	NA	2892.14	NA	83472.6	57823.5	35585.1	NA	145725	2808.49	NA	32378.2	4392.46	4827.19	153648	NA	14926.1	249004	NA	43641.8	12949.5	NA	NA	182822	82354.8	43901.1	11257	1.20874e+06	4229.29	142739
14	cec_gf_3_M_2	cec	gf	3	M	2	24438.4	104613	NA	60314.3	57123.8	5596994	4654.53	1.01031e+06	747901	441288	1155345	NA	NA	13689.8	NA	NA	NA	93072.8	62401.7	29231.9	NA	144489	3453.88	NA	40736.2	2705.82	2636.02	161877	NA	16393.4	241166	NA	38888.9	14210.5	NA	NA	155591	81780.1	35454.3	18887.1	683529	3112.62	134533
15	cec_gf_3_M_3	cec	gf	3	M	3	18604.7	110096	NA	43124.9	53293.3	8228805	3802.75	687466	301808	390480	1.21718e+06	NA	NA	9786.21	NA	NA	NA	57970.6	31653.9	8776.59	NA	37954	NA	NA	40446.2	4103.62	2728.97	195882	NA	16781.2	324435	NA	54134.9	28594.9	NA	NA	129674	121663	50877.9	22643.9	848491	3507.52	188336
16	cec_gf_3_M_4	cec	gf	3	M	4	18316.5	131795	NA	51140.1	70408.7	6.27675e+06	5017.35	967297	518332	576208	1.27957e+06	NA	NA	9992.52	NA	3127.05	NA	85958.8	71240	16612.7	NA	32450	3136.63	NA	51343.5	3355.58	3868.23	154784	NA	16800	296371	2655.99	67189.1	22517.3	NA	2712.56	185484	129310	47460.5	24063.4	937051	4930.29	175697
17	cec_gf_8_F_1	cec	gf	8	F	1	17074.8	326061	NA	48593.4	75045.2	2.96053e+06	6219.4	2864317	2.03143e+06	531740	945115	NA	NA	16200.3	NA	NA	NA	134915	45021.5	51208.1	NA	384325	3114.94	NA	45706.6	4227.54	3764.62	172246	NA	13165.2	203178	NA	38657	214364	NA	3117.41	108997	131033	37208.5	24262.7	1.03936e+06	NA	133354
18	cec_gf_8_F_2	cec	gf	8	F	2	24835.8	241123	NA	41177.6	62377.2	3.86635e+06	9091.79	2.31313e+06	1828108	531608	2.20067e+06	NA	NA	17025.8	NA	2752.51	NA	130763	49190.1	53332.6	NA	509511	3484.33	NA	44883.5	5646.04	4139.1	189086	NA	15591.4	189941	NA	45197	176768	NA	5245.81	67664.4	173730	43428.2	22516.4	1.51518e+06	2920.66	130361
19	cec_gf_8_F_3	cec	gf	8	F	3	22475.9	313431	NA	82380.7	72368.3	2.96724e+06	8497.08	2.27535e+06	1754503	583499	981144	3133.42	NA	18170.7	NA	NA	NA	157143	54841.5	65338.9	NA	338760	3377.88	NA	47189.2	3757.92	2686.11	186975	NA	12643.5	167908	NA	34919.7	211664	NA	NA	44374.9	202115	33682.9	27553.8	1.38568e+06	NA	155567
20	cec_gf_8_F_4	cec	gf	8	F	4	17452.1	249191	NA	51001.3	79856.5	4011444	11142.6	2231049	1.73007e+06	544471	2.15751e+06	2953.88	NA	15566.3	NA	3200.82	NA	137480	46248.4	43562.9	NA	300732	3558.95	NA	54416.3	4518.67	3184.31	187982	NA	15004.5	169053	NA	43003.7	181048	NA	NA	62555.5	196927	43649.4	25358.5	1.35617e+06	2703.65	151642
21	cec_gf_8_M_1	cec	gf	8	M	1	25993.5	260737	NA	48796.3	61065.8	3.70702e+06	7020.37	3.52975e+06	2.88984e+06	615970	1785819	NA	NA	14056.9	NA	3803.36	NA	208688	71286.2	66286.8	NA	196855	2617.91	NA	40703.3	5746.79	4850	188601	NA	12351.9	192712	NA	48049.6	137098	NA	NA	65793.9	100107	34168.7	21536	1.19666e+06	2633.64	129218
22	cec_gf_8_M_2	cec	gf	8	M	2	22078.6	238192	NA	34633.4	77284.1	3.30133e+06	7614.21	2.13012e+06	1.87662e+06	432673	1.40981e+06	NA	NA	11791.9	NA	NA	NA	168464	45503.6	58766.4	NA	138061	2658.57	NA	52675.3	3787.44	3474.26	202047	NA	11670.9	206785	NA	38198.5	166432	NA	NA	65499.8	139129	36702	21424.2	1.29345e+06	NA	161750
23	cec_gf_8_M_3	cec	gf	8	M	3	20994.1	199232	NA	37126	61655.7	2.627e+06	4571.23	1.6816e+06	1413687	292879	1.05774e+06	NA	NA	7887.44	NA	NA	NA	102425	38123.3	31375.3	NA	227470	NA	NA	39160.4	3120.23	3088.41	153362	NA	10494.8	146651	NA	33869.5	107244	NA	NA	129965	69987.8	25930.4	15037.2	999518	NA	114949
24	cec_gf_8_M_4	cec	gf	8	M	4	20430.8	165711	NA	35912.7	52872.9	2.9431e+06	5855.86	2.01644e+06	1.53608e+06	275282	1.53131e+06	NA	NA	10099	NA	NA	NA	118638	36283.3	38983.6	NA	289382	2925.54	NA	39474.6	2520.72	2529.02	143042	NA	9507.77	165261	NA	31873.3	84029	NA	NA	104888	50641.9	23438.9	15839.5	1.1848e+06	NA	100777
25	cec_sdm_12_F_1	cec	sdm	12	F	1	793803	65558.5	NA	221097	542008	4849873	18458.9	368001	55300	534948	3324082	20167.2	23373.4	18997	17400.5	405858	21056.9	368242	40751.2	176343	NA	446633	6320.28	2991.26	433088	NA	8530.75	119951	NA	934401	479953	3165.16	12075.5	38667.9	NA	9560.09	9946.96	8455.19	61674.5	9016.97	771700	5240.59	26287.7
26	cec_sdm_12_F_2	cec	sdm	12	F	2	970422	167455	NA	225682	579975	5877493	18143.4	475489	111731	590414	2447009	14706.7	20283.8	30250.1	76367.7	702707	26310.3	433286	68456.4	134135	NA	176543	8863.74	NA	427663	2619.81	4412.94	126396	NA	1.03373e+06	579521	NA	27701.8	62535.2	NA	14217.5	17977.9	10136.9	84281.1	6015.28	932527	4100.24	28894.1
27	cec_sdm_12_F_3	cec	sdm	12	F	3	2.22195e+06	84101.6	NA	279206	637612	6.67758e+06	23264.4	456886	105038	682920	3.59784e+06	21746.3	14370.5	33879	42500.6	729456	37467.9	517895	88485.6	98154.5	NA	665959	8353.1	2792.33	540061	NA	9416.71	164441	NA	1.26689e+06	319260	NA	19030.3	28021.4	NA	14378.9	25534.4	9567.56	76809.1	7695.45	729422	NA	18115.3
28	cec_sdm_12_F_4	cec	sdm	12	F	4	3.38945e+06	110408	NA	247796	879952	7614307	21473.3	537805	123760	676816	3.07348e+06	23445.3	15414.8	26298.5	25339.9	419470	32425.4	571422	79657	99391.1	NA	122540	10896.6	3680.85	684061	NA	6600.91	160308	3360.38	1.52057e+06	314068	3276.85	22734.5	25261.6	NA	14373.4	8467.87	9095.51	76326.6	6488.71	573935	NA	16548.1
29	cec_sdm_12_M_1	cec	sdm	12	M	1	521302	109877	NA	136728	489199	4.73851e+06	13793.6	1.0365e+06	255714	729143	3.37691e+06	33240.2	22374.2	23837.7	18457.7	225696	17607.4	277078	47846.6	162230	NA	90423.1	8945.46	4578	346060	4159.61	6122.69	96456.7	NA	951443	423922	NA	23403.8	72835.9	NA	9653.83	25345.2	5318.94	45132	5900.76	582452	NA	25491.3
30	cec_sdm_12_M_2	cec	sdm	12	M	2	778905	100103	NA	116525	380725	4.32843e+06	16348.4	816462	246160	716349	2.52118e+06	22100.6	15102.4	19264	14525	172121	16901.6	178834	49286.3	276160	NA	168935	8585.91	4241.58	297985	NA	6165.14	122962	NA	982192	436021	NA	23408.3	79792.9	NA	5962.96	10318.7	5953.26	55517.8	6393.67	488112	NA	21868.8
31	cec_sdm_12_M_3	cec	sdm	12	M	3	579965	115533	NA	167762	464480	5727866	14067.5	835875	209068	615416	2.59735e+06	23729.9	22863.5	23883.7	22423.3	216776	19480.8	269495	49007.3	160832	NA	426228	7959.78	3469.53	375897	NA	5369.07	114498	NA	903272	346084	NA	26849.6	55434.9	NA	8348.5	18851.5	5056.93	45204.6	10642.1	496657	NA	20888
32	cec_sdm_12_M_4	cec	sdm	12	M	4	488473	116327	NA	119266	512041	4791078	14314	958417	155655	599899	2.12398e+06	25557.7	13973.6	20354.6	28102.2	233463	16114.7	239565	37961.5	209840	NA	234736	7044.8	3994.95	388794	NA	5546.35	96600.8	NA	903440	412084	3019.46	27790.7	88707.7	NA	11621.1	9753.76	5362.27	58911	10669.4	526041	NA	22102.7
33	cec_sdm_3_F_1	cec	sdm	3	F	1	1.38992e+06	135636	NA	212986	163874	7167714	8060.59	624572	227217	673250	2806958	19194.5	36461.6	10079.8	5810.25	19930.1	4261.24	200286	73789.2	53865.5	NA	14132.9	4634.75	3417.14	123427	2640.11	4371.39	176349	NA	167726	363210	NA	14533.9	25162.9	NA	4758.61	48321.6	9196.88	73301.8	4671.88	1.38142e+06	NA	44839.1
34	cec_sdm_3_F_2	cec	sdm	3	F	2	982190	168107	NA	153246	122682	6664006	7081.22	478851	71908.3	385564	1.80324e+06	9379.86	61828.4	7148.64	NA	21923.2	6771.87	130135	43545.1	42525.4	NA	11203.6	5016.97	NA	95953.9	NA	4863.7	141683	NA	298357	518262	NA	27402.1	39508.3	NA	3999.38	66606.1	15729.2	63078.4	6264.08	1.35518e+06	NA	43592.7
35	cec_sdm_3_F_3	cec	sdm	3	F	3	755900	305367	NA	169023	213552	13320724	6791.59	730240	100104	383213	2.02221e+06	26693.5	77280	9363.69	3184.52	26874	4417.06	127079	36769.5	37268.6	NA	22248.3	6141.1	2679.69	159374	NA	4145.22	118267	2532.63	267690	582003	NA	24192.1	47037.9	NA	4175.18	132785	13523	65540.1	8092.2	2.15856e+06	NA	56099.7
36	cec_sdm_3_F_4	cec	sdm	3	F	4	702005	328706	NA	199198	142574	8688074	12638.7	504014	96013.7	654930	4613140	15397.1	66892.1	14716.2	NA	72056.4	8300.65	289142	57266	106272	NA	48576.6	8039.41	2867.75	105469	3306.44	7280.63	119514	NA	626259	719522	NA	52346	80164	NA	9815.17	24927.6	17066.6	82226.7	9677.67	1.95451e+06	NA	67362.1
37	cec_sdm_3_M_1	cec	sdm	3	M	1	1286986	222367	NA	84902.7	145369	5.82013e+06	8973.05	991551	179346	482259	2.08204e+06	17305.1	245305	13763.5	10635.6	36433	3542.68	159835	54638.3	182957	NA	109669	10566	3071.67	95432.5	NA	6401.04	102704	NA	525201	531709	NA	50977.3	42675.7	NA	2869.44	346607	8334.22	49476.4	9488.59	528888	NA	37922.4
38	cec_sdm_3_M_2	cec	sdm	3	M	2	449099	301646	NA	80178.2	100177	4.21615e+06	4643.14	507362	26373.7	237285	418967	14026.4	129943	5752.65	5669.14	76439.3	3049.03	77956.5	38880.7	75782.2	NA	5516.01	2663.38	NA	78067.6	NA	3414.23	66326.9	NA	417342	830831	NA	39579.8	91124.4	NA	2620	3046.61	7992.58	33557.7	16319.5	479503	NA	27257
39	cec_sdm_3_M_3	cec	sdm	3	M	3	832276	387965	NA	133274	107310	5386279	13537.8	1171325	204336	713867	784190	19031.4	106072	16866.9	8267.02	108146	5374.65	219054	87912.9	205495	NA	15437.8	6161.55	NA	70588.9	3575.33	6654.66	103706	NA	1.14708e+06	1305872	NA	92157.2	156437	NA	7045.87	50757.5	16575.7	80750.7	5094.18	1.02607e+06	2622.05	81506.5
40	cec_sdm_3_M_4	cec	sdm	3	M	4	1.10635e+06	235650	NA	115179	117811	7457446	16313	1.22848e+06	218343	901652	756569	23979.2	167165	15960.5	6723.48	95642.2	5920.86	261270	56435.9	229528	NA	6576.29	6951.73	NA	94004.2	NA	13400.1	99657.8	NA	879485	1.16183e+06	2775.68	72100	127368	NA	5197.43	43276.3	17209.7	67583	5305.43	1016796	2655.3	77529.9
41	cec_sdm_8_F_1	cec	sdm	8	F	1	1.70599e+06	52418.7	NA	195734	798638	4.67425e+06	20784.6	451539	61967.8	508365	4.20381e+06	23081.8	20170.9	17367.4	14034.5	418268	34033	363148	54464.3	141629	NA	325290	10505.1	2984.99	653148	NA	6844.09	164463	NA	936004	184625	NA	11394.1	16989.6	NA	8770.05	20586.8	6955.69	33114.2	6127.3	354258	NA	12758.6
42	cec_sdm_8_F_2	cec	sdm	8	F	2	1.80726e+06	89973.8	NA	146643	574731	4580749	20906.7	632638	128238	685721	2.19197e+06	27317.2	13347.8	28257.6	25594.3	558899	24971.9	331239	61344.7	148334	NA	294573	8038.54	3443.95	450573	NA	4419.85	137973	NA	1.04423e+06	262801	NA	13872.9	28835.8	NA	15058.8	40753.1	8068.74	51568	5813.95	460329	NA	15366.2
43	cec_sdm_8_F_3	cec	sdm	8	F	3	1.34267e+06	68293.4	NA	202089	495881	5.96596e+06	18475.6	572863	122908	585473	2.32274e+06	23431.2	20711.2	23088.5	11936	300936	21393.7	345436	56765.9	186502	NA	165321	11618.2	2882.26	403170	NA	9305.39	133396	NA	927317	384874	NA	15054.1	34991	NA	9795.03	32755.9	6476.99	46402.8	4640.28	442986	NA	16543.6
44	cec_sdm_8_F_4	cec	sdm	8	F	4	1.4702e+06	68714.9	NA	171087	555318	5.78325e+06	21472.2	731943	135081	664537	2.14244e+06	22820.8	18656.4	19438.1	16920.9	295239	27997.5	267046	61876.7	192204	NA	47090.7	6830.81	NA	448491	NA	5702.36	163441	NA	918182	419832	NA	14371.5	33321.2	NA	13999.4	34144.2	7125.08	39398.1	4570.33	369710	NA	14157.4
45	cec_sdm_8_M_1	cec	sdm	8	M	1	1.02685e+06	333185	NA	264074	713689	9795459	18609.7	1.1433e+06	338143	733250	5.8167e+06	12684.2	29676.1	29299	17260.7	192550	22374.4	451044	82855.7	248452	NA	26965	6325.31	2621.5	526706	2593.82	11106.7	89012.7	NA	936707	925928	NA	72070.6	99938.8	NA	11766.9	7764.7	7926.79	65073.1	4289.8	926914	NA	38335.3
46	cec_sdm_8_M_2	cec	sdm	8	M	2	610734	474932	NA	311024	793169	9769281	16404.8	1.17826e+06	283368	557749	3063624	16273.3	19304.4	35181	12389.1	256087	21187.7	452403	72645	350116	NA	58916.5	5627.22	5243.29	617529	2827.07	12174.7	95319.7	NA	807784	923683	NA	97782.6	162236	NA	14462.7	17777.9	8827.44	51992.7	4111.69	1.2477e+06	NA	38493.1
47	cec_sdm_8_M_3	cec	sdm	8	M	3	781965	365934	NA	251365	801307	10014950	19386.2	866664	216492	521353	2.85846e+06	15100.3	24848.6	26496.6	21217.6	225322	25000.1	409007	58356.2	308686	NA	70136.2	6474.2	3481.97	651437	2729.62	10288.9	97382.8	NA	784281	751046	NA	74758	89487.4	NA	10911.7	18343.1	8019.18	44080.7	9198.94	776918	NA	26753.2
48	cec_sdm_8_M_4	cec	sdm	8	M	4	450416	330244	NA	228078	440970	7781323	16493.6	739004	144029	522577	2347088	15578.9	33776.4	14422	19106.2	163209	18480.5	380633	47979.1	171059	NA	21173.6	7962.95	3268.14	339086	NA	8764.04	88883.8	NA	866109	680941	NA	71363.8	63015.2	NA	8685.9	17121.9	8847.77	48739.3	9744.63	977074	NA	27361.6
49	cec_spf_12_F_1	cec	spf	12	F	1	1126071	436798	NA	157699	18981	13078.3	8691.7	164999	42426.3	561037	2.30903e+06	21786.6	5483.18	11147.5	2.78104e+06	745945	NA	31920.3	55259.5	348004	NA	161702	22836.6	5836.02	5519.89	NA	4986.68	114917	NA	85567.5	822351	NA	106328	222021	NA	4295.47	137863	NA	32538.4	3033.9	1.076e+06	NA	21530.4
50	cec_spf_12_F_2	cec	spf	12	F	2	1.85502e+06	466242	NA	129754	28207.5	17363.9	13730.5	204768	58516.4	752804	2992615	38844.6	7240.07	22372.7	3.28e+06	290426	NA	28896.6	61310.8	409187	NA	77685.1	29143.9	9282.41	17886.3	NA	5992.73	48173.6	NA	99955.4	608946	NA	91109.8	220321	NA	3244.48	357053	NA	31577.6	2763.06	787561	NA	22346
51	cec_spf_12_F_3	cec	spf	12	F	3	1.49165e+06	191782	NA	188603	18260.2	104595	8327.45	564723	310143	594055	1.89078e+06	16182.3	7422.84	18616.7	3.47321e+06	1.9144e+06	15631.1	20960.3	81325.3	324991	NA	170099	13968.6	7049.67	11919.4	NA	5735.07	51328	NA	64610.6	317335	NA	39784	41764.4	NA	NA	135955	3154.23	29392.6	NA	1.13976e+06	NA	19356.7
52	cec_spf_12_F_4	cec	spf	12	F	4	1.94526e+06	300910	NA	139166	15714.5	16288.8	8373.96	239693	98609.8	753048	2306305	28584.2	6783.15	16887.5	470932	2.54346e+06	10131.7	23736	85049.1	319117	NA	96784.4	15813.8	5934.48	10388.4	NA	6709.68	117803	NA	77919.9	406497	NA	64461.2	86581.6	NA	4735.87	185777	NA	33573.2	2660.45	562313	NA	16383.9
53	cec_spf_12_M_2	cec	spf	12	M	2	409703	538648	NA	207984	34360.5	7836.36	10748	241448	12530.8	411300	3.47149e+06	14137	4034.39	24690.2	1.57241e+06	171577	NA	27840.2	164436	280399	NA	63854.9	12569.1	7004.68	18547.9	NA	7029.72	119072	NA	153427	587449	25786.2	116505	341063	NA	3064.25	81386.1	NA	17035.6	3204.09	2.13316e+06	3406.53	25134.3
54	cec_spf_12_M_3	cec	spf	12	M	3	208416	305246	NA	252596	38972	23288	10553.2	339165	16798.9	409786	3.80957e+06	12144.8	3236.78	24142.1	1.83282e+06	209702	NA	30848.2	55015	337198	NA	44802.1	12786.8	6824.21	24657.1	NA	7812.39	79224.6	NA	146653	705348	16382.3	99264.4	188126	NA	4902.71	29039.6	NA	17349.6	4038.04	2506089	2638.75	19793.8
55	cec_spf_12_M_4	cec	spf	12	M	4	197960	264718	NA	161613	57554.3	10058.5	10384.3	286532	16532	412963	3.06116e+06	21442.1	3160.66	23077.2	2.63593e+06	279816	NA	30344.7	62504.2	375250	NA	33464.1	13894.3	7734.44	39218.1	2907.52	4927.13	78459.5	NA	136499	704141	26355.5	79974.6	185117	3400.92	3104.1	42688.1	NA	14570.8	3134.01	1.69955e+06	2930.22	23570.9
56	cec_spf_3_F_1	cec	spf	3	F	1	2.26985e+06	462452	NA	178448	27711.1	13176.3	19400	343328	18872.2	1872872	3.16647e+06	26065.7	8247.57	28330.1	1.45247e+06	265367	2506.21	49065	94698.7	494766	NA	187644	19675.1	7179.69	11075.3	NA	9555.17	89649.3	NA	27913.6	1.47902e+06	5948.8	130316	486081	NA	8843.94	52233.1	19934.3	38423.7	6888.86	2.76916e+06	3310.28	123955
57	cec_spf_3_F_2	cec	spf	3	F	2	1.51956e+06	722236	NA	215349	36625.7	33851.1	10884.1	703795	17713.3	1.37222e+06	3102613	15288.5	9248.19	18379.7	1.10605e+06	330621	NA	56810.6	67972.5	837605	NA	436741	18975.6	4809.72	16425.7	NA	9746.9	61565.5	NA	27220.9	1.35158e+06	28927.1	148992	546179	NA	5895.71	182845	7087.61	26773.3	5854.8	3.01091e+06	6361.42	54221.4
58	cec_spf_3_F_3	cec	spf	3	F	3	656817	431965	NA	336866	163538	31315.7	12787.5	114282	12975.5	1.62634e+06	3.28984e+06	19702.1	7107.14	18209.7	1.43663e+06	233588	5961.71	84859.8	50750.2	1356316	3192.28	435142	16198.7	4717.98	117388	4282.83	9299.49	70990.9	NA	41188.2	1.1727e+06	46377	172897	553386	2881.8	9388.24	278826	5173.05	29421.3	9181.02	2.81211e+06	11351.2	62191.3
59	cec_spf_3_F_4	cec	spf	3	F	4	768951	357475	NA	186141	17483.7	25766.6	14211.7	364014	12484.1	1818828	2.94586e+06	15227.8	11252.9	15095.9	3.29965e+06	489489	NA	80710.7	61604.7	601324	3108.49	336266	19162.8	6662.49	7417.91	2710.25	7726.21	98990.3	NA	33706.8	2.08384e+06	22911.9	73142.8	129720	NA	13446.9	79042.4	9053.44	25638.5	12165.2	4524608	131832	320419
60	cec_spf_3_M_1	cec	spf	3	M	1	1.54967e+06	1.42486e+06	NA	219761	20003.1	10958.7	11700.1	128550	12783.1	640120	3.3771e+06	15157.2	6362.92	14871.7	605501	142663	NA	60774.7	57685.9	559374	NA	163268	12626.3	5556.71	9141.48	2541.84	6449.63	82381.5	NA	31873.3	1.5613e+06	61885	264762	633838	NA	9142.64	78173.5	16067.7	14792.7	5803.37	4105108	9040.43	57221.1
61	cec_spf_3_M_2	cec	spf	3	M	2	2.13919e+06	1020088	NA	551944	24314.2	51219	11196.5	218276	9876	559879	4704617	19768.8	5107.14	17313.6	485530	177766	NA	35793.8	48988.6	375967	3468.97	41548.2	13364.1	5635.55	18935.1	NA	7380.18	81736.6	NA	26623.2	1.21249e+06	59256.5	227672	818532	NA	5719.55	54378.1	8611.84	26507.9	5202.23	3.76399e+06	4153.14	37121.9
62	cec_spf_3_M_3	cec	spf	3	M	3	1.13044e+06	270128	NA	730841	19942.2	18134.7	10859.7	251610	16647.2	533139	2.5596e+06	10679.2	3408.83	11040.1	311519	183044	NA	47054.3	128867	490403	NA	136667	11365.2	5396.34	11409.2	2687.67	5428.8	75720.6	NA	37271	2.0495e+06	18108.4	87437.6	131941	4087.33	5004.22	46308.2	7588.57	16387.6	7781.43	6.00081e+06	140182	108355
63	cec_spf_3_M_4	cec	spf	3	M	4	390088	409545	NA	498860	20382.1	11909.6	11082.9	475598	23124.3	598228	2.4598e+06	10404.6	2888.15	12669.7	799994	240442	NA	78385.6	87689.9	774976	NA	459939	14803.8	4071.57	12718.9	NA	5743.62	54754.6	NA	36980.5	2.02264e+06	10539.6	68396	140376	NA	4209.66	40891.2	6506.87	20746.3	6724.83	6.47321e+06	93626.7	73427.1
64	cec_spf_8_F_1	cec	spf	8	F	1	1.45801e+06	345986	NA	126081	20448.2	12071.1	12949.3	298733	42123.7	1.15112e+06	2.24915e+06	18270	12554.1	8624.25	2.40993e+06	507815	NA	25075.6	69555.7	351642	4407.8	57178.1	29024.2	8078.34	7058.83	NA	6539.52	79210.6	NA	47299.8	883562	25358.2	69930.4	216401	3810.23	5287.76	338633	3573.49	19522.4	3501.32	2243707	9185.18	37542.7
65	cec_spf_8_F_2	cec	spf	8	F	2	1.08781e+06	379300	NA	135244	27496.1	13756.2	10050.4	420536	74580.3	794611	1.58613e+06	27255.2	7047.7	10137	6.74034e+06	2.46944e+06	19894	20045.6	56733.3	624160	2938.4	362251	23797.8	5250.68	17520.4	NA	8510.51	42477.7	NA	49549.7	573775	18921.3	66896	309674	NA	5389.06	101741	2640.66	22819.1	NA	2.07149e+06	2726.78	15429.5
66	cec_spf_8_F_3	cec	spf	8	F	3	1700087	425051	NA	145167	21528.2	16992.1	13459	428868	71341.6	1.09832e+06	2714191	28472.7	6494.32	9126.65	2279724	1.54979e+06	4519.4	41391.1	41561.9	468556	4083.3	77612.3	26057.4	7535.15	14716.1	NA	8672.86	79890.8	NA	68048.5	602613	14959.6	72721.6	284699	NA	7843.36	419892	2955.34	19615.9	NA	1.14241e+06	NA	25863.1
67	cec_spf_8_F_4	cec	spf	8	F	4	1.04738e+06	458292	NA	141758	33901.4	14198.1	11569.7	383899	66570.1	807629	2.61078e+06	22790.6	4817.14	9401.58	5.45861e+06	380373	NA	26955.2	56384.9	571391	NA	339890	25972.3	6330.66	17972.2	NA	8174.55	35021.8	NA	19925.1	732591	9851.48	68459.5	345279	NA	5084.3	52326.5	NA	25388.5	NA	3.97772e+06	2931.84	22181.2
68	cec_spf_8_M_1	cec	spf	8	M	1	289596	380816	NA	160575	33101.1	16956.2	9639.12	522544	57856.5	668709	3.71427e+06	16918.7	6165.86	21505.9	1.50623e+06	265608	NA	29312.3	662806	926010	NA	80348.4	19280.9	7302.53	18665	NA	6535.38	70338.1	NA	24048	781779	3360.24	69855.8	197632	NA	5298.87	177965	2810.71	16555.8	4409.85	2.49204e+06	NA	35646.9
69	cec_spf_8_M_2	cec	spf	8	M	2	524562	351974	NA	112278	39252.5	11882.2	9509.66	492440	32981.8	497591	3061285	17878.7	8386.39	20898.2	1.71746e+06	353797	3243.84	24925.1	242041	613691	NA	78727.6	22202.2	6468.91	25504.8	NA	10383.3	72070.8	NA	18491	614869	8767.6	104429	263174	NA	6353.38	145418	NA	18369.5	4639.09	2.36444e+06	NA	29503.1
70	cec_spf_8_M_3	cec	spf	8	M	3	576383	494922	NA	115264	32750.8	17386.7	11358.1	310111	14359	498796	2563363	21274	4817.55	26856.7	1.4993e+06	294093	3204.25	22536.7	56574.7	597764	NA	148357	14238.8	4879.9	21807.4	NA	11779.3	56020.9	NA	16710.1	477717	30667.5	107612	423147	2553.51	6013.41	133947	NA	20450.2	3278.74	1.5166e+06	NA	20200.9
71	cec_spf_8_M_4	cec	spf	8	M	4	562962	315278	NA	137798	30789.3	16094.4	10203.3	413513	37688	601309	2283256	21295.8	5722.04	18683.7	2.0231e+06	323217	4115.83	26947.9	148311	1.04949e+06	NA	134623	20280.8	5589.34	14436.7	NA	9392.85	62916.3	NA	19673.6	685451	12604.6	73054.7	226512	NA	3297.55	109492	2682.24	13944.3	2799.13	2611691	NA	28027.6
87	col_gf_12_F_1	col	gf	12	F	1	16785.6	272561	NA	26973.3	66196	3002348	6825.77	1.32558e+06	823166	219725	499494	NA	NA	4279.94	NA	2750.37	NA	62930.3	31294	29906.2	NA	775412	4119.83	NA	48072.6	NA	NA	62646.6	NA	9983.61	171677	2608.57	46637.5	149081	NA	3785.35	62697.6	43273.3	37111	19995	515027	3026.44	252417
88	col_gf_12_F_2	col	gf	12	F	2	15146.2	215072	NA	38013.6	60229.6	2.72457e+06	3517.97	1.46954e+06	979967	225091	1.10913e+06	NA	NA	5982.83	NA	NA	NA	62288.6	35723.5	42290	NA	850802	4621.14	2935.76	46649.6	NA	NA	77726.9	3327.55	9483.85	175197	NA	41890.2	94066.5	NA	NA	59162.1	49828.8	40824.5	16628.9	501328	2791.02	173263
89	col_gf_12_F_3	col	gf	12	F	3	15809.7	233379	NA	30890.4	81559.8	2.99936e+06	4130.82	1.19886e+06	778540	230415	511472	NA	NA	7863.03	NA	3413.42	NA	51450.2	32595.8	48506.7	NA	902201	4986.25	NA	56110.2	NA	NA	74655.5	NA	11036.5	180549	3693.54	37831.7	134697	2863.11	NA	65483.9	53695.1	52870.6	14926.7	1186963	4712.27	219557
90	col_gf_12_F_4	col	gf	12	F	4	15008	209021	NA	25961.4	60485.9	2.34302e+06	6355.08	1.50886e+06	978153	195277	703474	NA	NA	10220.7	NA	11229.7	NA	62575.4	28422.2	49467.7	NA	763691	3511.28	NA	49648.4	2914.19	NA	71107.2	NA	10893	176910	NA	42219.8	148623	NA	3497.9	50493.8	55532	41790.4	18863.5	970450	NA	249695
91	col_gf_12_M_1	col	gf	12	M	1	19394.5	156913	NA	26539.4	160102	2.25663e+06	5175.28	979188	644626	177442	888277	NA	NA	5885.52	NA	2579.52	NA	69760.3	20529.5	27642.6	NA	287431	2799.81	NA	121923	NA	NA	82566.2	NA	10527.3	162117	2948.76	28544	105013	NA	NA	12308.7	63589	44792.3	16772.1	602580	5130.38	244265
92	col_gf_12_M_2	col	gf	12	M	2	36150.7	202077	NA	100912	122691	2.17314e+06	5134.44	1.14323e+06	853893	191996	1.27795e+06	NA	NA	6189.62	3228.74	2876.22	NA	81504.9	26645.8	22089.9	NA	473038	3352.77	NA	100131	NA	NA	69154.1	NA	10373.6	163674	3670.07	37385	125335	NA	NA	60795.8	74510.3	43299.4	17641.2	845319	2561.07	292148
93	col_gf_12_M_3	col	gf	12	M	3	21962.5	145218	NA	45742.8	149049	2.25461e+06	6535.04	973554	663456	142342	1.2899e+06	NA	NA	7984.76	NA	NA	NA	61140.6	25334.8	34810.2	NA	561336	3932.32	NA	122461	NA	NA	65913.9	NA	10157	132524	NA	32789.1	82451	NA	3058.92	66219	53635.7	38266.6	17655.8	582439	NA	178262
94	col_gf_12_M_4	col	gf	12	M	4	32533.8	145998	NA	40046	87153.9	1.94431e+06	4959.22	864497	600306	143839	1.58492e+06	NA	NA	6083.22	NA	NA	NA	60483.1	22234.9	22902	NA	859039	4438.2	NA	74638.4	NA	NA	61027.6	NA	7994.98	116133	NA	27532.5	82746.4	NA	NA	67927.2	39841.4	33762.3	12781.3	617895	2706.76	201082
95	col_gf_3_F_1	col	gf	3	F	1	20142.5	103417	NA	140718	86297.1	6.71053e+06	3975.07	545008	199442	439680	1324264	NA	NA	19759.2	NA	3412.3	NA	25761.1	56603	15974.9	NA	3400.98	3085.78	NA	68134.6	4387.43	NA	66420.2	NA	18584.2	215110	3973.81	36426.3	11783.5	NA	NA	147400	60966.7	45402.8	13509.1	1.76541e+06	6681.82	265854
96	col_gf_3_F_2	col	gf	3	F	2	17790.6	75191	NA	85252.5	45869.6	5.71115e+06	4218.35	241604	83703.8	257972	2.06435e+06	NA	NA	6188.84	NA	28046.5	NA	18030.8	33519.6	11134.9	2938.35	5745.59	4604.16	NA	37061.2	NA	NA	75702	NA	14370.1	206291	2938.77	36879.7	11505.9	2941.49	NA	20809.5	51168.5	40075.3	13056.5	1.97323e+06	14721.3	266935
97	col_gf_3_F_3	col	gf	3	F	3	12336.8	265722	NA	177543	73152.4	3.87932e+06	NA	437847	92729.9	397558	627964	NA	NA	6057.05	NA	2898.27	NA	20584.9	45897.3	8651.46	NA	2631.17	3410.19	NA	50973.8	3071.92	NA	43398.6	NA	10848.9	161723	3376.34	41123.3	17236.7	NA	NA	62161	41835.7	26820.7	13584.5	1.13193e+06	4097.09	506380
98	col_gf_3_F_4	col	gf	3	F	4	20204.9	91851.3	NA	74162.3	37632.2	8395692	4924.28	296667	214239	276335	1138027	NA	NA	10533.8	NA	2781.48	NA	43705.1	32534.9	23420.9	NA	217922	2617.42	NA	29997.3	4138.27	NA	58209.9	NA	14071.2	229740	4289.62	30037.3	9947.8	NA	NA	47922.3	115864	49000.7	11266.3	782710	14366.9	310096
99	col_gf_3_M_1	col	gf	3	M	1	22640.9	130547	NA	97259.9	79201.2	4513207	3259.06	640357	287460	470387	1.44561e+06	NA	NA	11716.3	NA	5443.45	NA	40651.4	44512.6	40850.9	NA	NA	3052.29	NA	60160.8	2913.66	2715.14	62614.9	NA	12935.7	215713	3046.27	49816.8	13617.8	NA	NA	55568.3	39870.6	31970	12150.2	1.00108e+06	7523.16	284561
100	col_gf_3_M_2	col	gf	3	M	2	26860.4	103201	NA	105818	51289.9	4.56315e+06	4551.69	409992	451434	380738	1.22093e+06	NA	NA	6428.77	NA	5673.48	NA	43023.2	44700.4	34543.3	NA	3001.82	NA	NA	43519.6	3854.07	NA	57791.3	NA	13017.1	198988	3676.58	35428.8	12060.2	NA	NA	9450.18	46102.3	31274.3	13234.4	628448	6402.7	247927
101	col_gf_3_M_3	col	gf	3	M	3	16655.4	83040.8	NA	77132	49786.2	5957182	3090.86	338156	114921	252383	784093	NA	NA	7117.82	NA	2594.1	NA	26728.4	33780.6	7568.01	NA	174039	2784.66	NA	38404.3	3665.93	NA	40848.2	NA	12522.9	206030	2534.34	33345.6	19326.6	NA	NA	44169.5	60236	33408.3	15123.5	610439	6174.12	262515
102	col_gf_3_M_4	col	gf	3	M	4	16071.4	82037.8	NA	47600.1	58484.7	4.02364e+06	2699.85	366383	185935	293555	805285	NA	NA	7369.71	NA	3826.75	NA	36600.9	38067.2	16014.7	NA	369908	2989.42	NA	49872.2	3411.69	2613.88	43755.1	NA	12395.9	189331	NA	42435.7	13190.4	NA	NA	50128.2	53305.3	30311.4	14837.4	572182	4147.93	203734
103	col_gf_8_F_1	col	gf	8	F	1	20252.4	242098	NA	42007.5	67776.9	2.36505e+06	5292.82	1516490	1066646	215358	618173	NA	NA	6952.51	NA	2678.48	NA	69292.7	36710.6	46152.6	NA	571158	7200.88	NA	43725.6	2585.37	NA	54551	NA	8453.69	161002	NA	41475.1	118065	NA	NA	57031.7	66763.7	49874.4	17183	883772	4588.77	218879
104	col_gf_8_F_2	col	gf	8	F	2	18751.1	155644	NA	36076.1	64202.4	2.9423e+06	5461.11	1.1566e+06	958319	243182	1430261	NA	NA	8298.98	NA	NA	NA	54883.7	29580.3	44068.8	NA	641432	3633.92	NA	49852	3014.86	NA	75099.1	NA	12130.1	155745	3439.71	27755.6	97836.1	NA	NA	66657.8	78123.4	61077.6	17590.6	950313	2606.05	213047
105	col_gf_8_F_3	col	gf	8	F	3	15933.2	205829	NA	39423.1	59799.2	2192736	4132.84	1.01547e+06	654651	220112	631855	NA	NA	9409.08	NA	2519.92	NA	69104	37872.9	38465	NA	605469	4311.05	NA	39376.6	NA	NA	60980	NA	9765.97	138932	3944.8	35646.6	132755	NA	NA	76147.7	74437.4	52255.8	19315.4	721766	5070.28	225609
106	col_gf_8_F_4	col	gf	8	F	4	21421.3	169229	NA	29036.7	74584.1	2.85106e+06	6120.39	883025	608861	179540	1.21537e+06	NA	NA	5495.18	NA	NA	NA	50222.5	33934.6	29386.1	NA	539646	4620.07	NA	57806	2508.03	NA	73069	NA	11111.7	115682	3977.4	25046.1	98731.1	NA	NA	43173.9	65356.1	49010	15898	670538	3736.98	195606
107	col_gf_8_M_1	col	gf	8	M	1	25027.9	164364	NA	40891.5	97587.5	2.61252e+06	5431.06	1.58674e+06	1.27421e+06	257799	933064	NA	NA	6954.39	NA	2937.39	NA	80465.5	27376.9	46799.1	NA	227194	NA	NA	78076.6	2624.62	2557.91	61979.2	NA	9610.83	166453	3589.3	38539.5	92819.1	NA	NA	9316.72	46075	36299.1	13056	576053	3270.72	162122
108	col_gf_8_M_2	col	gf	8	M	2	18101.5	152867	NA	35257	76942.1	2.1738e+06	5943.07	646715	454282	137876	572562	3197.78	NA	5924.63	NA	NA	NA	52529.5	27556.6	27672.8	NA	342331	3301.38	NA	64790	NA	NA	64176.8	NA	9973.65	125910	NA	28874	103751	NA	NA	26042.4	47471.7	33915.7	13503.4	488704	6265.76	182373
109	col_gf_8_M_3	col	gf	8	M	3	16435.1	180039	NA	26946.6	50267	2181451	4854.35	753716	705928	194737	677908	NA	NA	4516.71	NA	2879.16	NA	53257.5	25454.5	29754.1	NA	152766	NA	NA	41346.8	NA	NA	64341.3	NA	10419.8	123770	2910.43	28781.5	92404.1	NA	NA	9939.07	40701.5	39788.5	13678.5	515528	3047.09	171767
110	col_gf_8_M_4	col	gf	8	M	4	18241.6	173812	NA	40593.3	67344.4	2.69682e+06	3134.77	1.32201e+06	1087140	251578	1.27437e+06	NA	NA	8348.07	NA	2652	NA	69501.1	34226.7	38037.3	NA	652410	4103.27	NA	40464.1	2522.61	NA	56940.2	NA	9910.54	151196	NA	40379.7	79254.9	NA	NA	50162.5	57936.8	37196.2	11942	721964	3021.15	173786
111	col_sdm_12_F_1	col	sdm	12	F	1	1.0591e+06	156158	NA	212335	449060	3.30196e+06	7681.33	1.34543e+06	139311	242012	4.24088e+06	10464.6	16171.6	17096.9	33368.2	529474	NA	141159	103565	296967	NA	167449	5267.98	3467.95	387566	2946.98	3625.49	45145.7	NA	470775	722327	NA	38322.5	94106.9	NA	6039.87	69898.5	4735.01	41770	18580.7	1.18235e+06	5350.1	61891.2
112	col_sdm_12_F_2	col	sdm	12	F	2	1.16857e+06	173408	NA	118141	333231	4086799	12113.6	330419	35149.3	151424	1.23875e+06	6641.79	13142.1	18655	27209.1	348450	5429.41	127792	57912.6	102091	NA	428044	5690.5	NA	258459	3785.33	NA	45069.6	NA	559576	560979	NA	27279.8	91521.2	NA	3877.46	22040.4	3835.69	53651.3	7654.84	1.08904e+06	4733.23	42080.6
113	col_sdm_12_F_3	col	sdm	12	F	3	713799	114668	NA	151730	304810	3.99664e+06	11055.3	350764	37985.9	121485	1.62544e+06	10298.8	9145.92	15679.6	36529.9	547515	6295.08	148629	50348.9	101111	NA	497574	5002.01	3092.97	264673	NA	NA	40189.8	NA	654830	591491	NA	20441.5	102152	NA	3010.38	28255.2	3652.43	32043.6	6226.11	728228	3438.86	35053.1
114	col_sdm_12_M_1	col	sdm	12	M	1	355304	55349.1	NA	103718	356798	3.56019e+06	8356.23	443898	84568.2	208226	2.05944e+06	16372.3	14618.9	14481.9	9020.97	180059	11828.4	135254	38735.1	68948.1	NA	264098	7327.58	NA	270752	NA	2973.82	79048.8	NA	682702	253371	NA	13642.3	47741	NA	4273.38	20312	NA	18376.4	6473	231735	NA	9817.84
115	col_sdm_12_M_2	col	sdm	12	M	2	861479	59087	NA	73190.1	280615	3.35281e+06	8624.63	317759	53498.6	153744	1.45768e+06	12484.1	15785.8	8492.33	13646.3	263121	9828.58	58826	36361.6	119057	NA	517332	7282.09	2647.15	235608	NA	NA	84678.6	NA	703594	222816	NA	12846.5	34036	NA	2782.03	22260.8	NA	17888	3705.23	250783	NA	10474
116	col_sdm_12_M_3	col	sdm	12	M	3	329125	55233.9	NA	112911	408924	4417245	7992.37	386330	74774.3	152380	1.58453e+06	16064.3	14690.4	9183.17	24173.6	298941	13743.4	140438	39688	69819.9	NA	388959	6151.1	3002.62	326476	NA	3211.2	78236.5	NA	586529	192757	NA	12218.7	32161.2	NA	3045.08	21277.9	NA	18286.7	8189.12	1.88252e+06	NA	9233.6
117	col_sdm_12_M_4	col	sdm	12	M	4	418872	54643.2	NA	75888.4	413881	3457478	8406.65	464288	104920	187890	1.40435e+06	22201	10810.5	14739.9	25399.8	351396	13622.3	99449	56824.8	113669	NA	471609	6762	NA	318799	NA	3211.94	84551.1	NA	626379	172555	NA	10722.2	40157.6	NA	5045.08	34271.3	NA	16888	3448.91	235488	NA	11295.1
118	col_sdm_3_F_2	col	sdm	3	F	2	1.08291e+06	85989.7	NA	122779	117941	5438405	6073.16	411541	56048.8	122033	988061	4937.57	11181.8	7072.59	3949.86	30049.3	NA	47378	49313.7	27048	NA	104037	4801.66	3005.17	94043.3	2672.32	2816.25	51956.9	NA	186005	514123	2898.05	22806.2	29745.6	2508.6	3509.34	26234.9	4627.44	47204.8	9519.6	1.16554e+06	6347.1	34672
119	col_sdm_3_F_3	col	sdm	3	F	3	1.00015e+06	143756	NA	119998	147598	11075361	5103.8	475185	38051.8	120049	1.26935e+06	14099.5	54276.4	8893.32	4824.54	26613.8	NA	44390.1	72259.8	21883	NA	3816.69	5431.45	NA	129442	NA	NA	44854.8	NA	179006	232125	NA	5791.33	20702.2	2561.64	2612.98	13977.7	3323.54	47053.9	10576.5	877300	5339.39	22249.2
120	col_sdm_3_F_4	col	sdm	3	F	4	700752	95566.9	NA	78068.3	84759.5	4.54713e+06	7358.91	205875	18278.4	86817.9	1.95739e+06	4201.71	45273.9	8268.76	5756.7	37145.2	NA	71997.1	73709	73268.7	NA	11495.2	6098.02	2659.46	67324.1	NA	2737.49	33980.8	NA	284560	669501	NA	19787.2	61176.8	NA	NA	27442.1	3459.02	36449.4	12444.3	1.15798e+06	4114.85	39274.9
121	col_sdm_3_M_1	col	sdm	3	M	1	1.93876e+06	117090	NA	161513	170462	4870117	8134.91	313248	18747.7	195709	1.76851e+06	21943.3	123158	8502.58	10170.4	22003.8	NA	86452	63870.3	121272	NA	5905.21	12816.5	3203.38	132451	NA	NA	46038	NA	517715	560832	NA	9466.9	28299.4	NA	NA	25817	6222.46	61204.7	32807.2	493046	28967.3	47920.5
122	col_sdm_3_M_2	col	sdm	3	M	2	493950	113730	NA	130508	183075	6.63262e+06	5941.1	398490	23832	172034	854967	16074.7	56899.3	7261.7	NA	28314	NA	56930.7	69449	59524.1	NA	9847.94	11207.6	NA	150189	NA	3405.97	46242.9	NA	493933	571570	NA	7516.88	37687.1	NA	NA	18009.4	5801.22	73982.4	16129.8	596508	4549.02	56653.2
123	col_sdm_3_M_4	col	sdm	3	M	4	2.63821e+06	97138.7	NA	293256	124708	5.4268e+06	12081.5	582702	39291.9	267612	1.15693e+06	14943.2	56037.9	7102.01	3492.8	25494.5	NA	84969	69045.9	124148	NA	7633.43	6342.27	2793.96	97144.8	NA	5299.38	39784.4	NA	565017	971843	3565.13	19144.9	58499.4	NA	NA	20944.6	5852.05	69519.4	40691.8	709094	8122.44	67334.2
124	col_sdm_8_F_1	col	sdm	8	F	1	1825498	75136.4	NA	107207	464370	3.21602e+06	12277.2	301252	45904.3	152581	1857407	12467.5	8892.21	19810.1	10347.7	222433	5935.2	123369	45520.3	175452	NA	397702	4708.59	NA	411219	NA	3946.51	34992.5	NA	594196	597683	NA	11733.1	44006.8	NA	3793.3	22643.7	3025.6	24390.2	13389.9	461748	4212.36	43066.6
125	col_sdm_8_F_2	col	sdm	8	F	2	774270	112801	NA	81472.7	337135	2786288	7368.73	509786	75839.5	220373	874477	20048.6	20153.4	16526.4	14007.3	492879	NA	117338	46886.2	250598	NA	298551	11175	NA	284740	NA	NA	35557.8	NA	652943	706513	2671.43	18649.2	92554.8	NA	6140.81	52728.5	4519.91	30927.1	8364.47	474874	3912.42	51000.9
126	col_sdm_8_F_3	col	sdm	8	F	3	2101914	89705.8	NA	92696.4	351097	4.31636e+06	10239.1	336010	51818.1	163130	1.20841e+06	11774.9	11306.6	14266.9	14501.6	294480	NA	102800	53483.7	219134	NA	421663	5602.06	NA	299652	2648.88	3175.23	47449.7	NA	518582	547798	2784.18	13928.5	45826.6	NA	3369.22	26088.5	3055.14	29709.7	6400.28	392983	NA	31628.4
127	col_sdm_8_F_4	col	sdm	8	F	4	1.95975e+06	80541.7	NA	105399	398508	3829096	8186.51	351505	56665.4	176319	1.05634e+06	14701.9	9469.02	14379.6	25658.3	325022	NA	89405.5	58668.6	231034	NA	332405	7253.05	NA	329478	NA	2576.97	42635.6	NA	554613	515732	2900.22	19659.9	53221.5	NA	2927.15	20221.1	3183.01	27601.6	9573.13	442688	NA	25335
128	col_sdm_8_M_1	col	sdm	8	M	1	1.72549e+06	75031.3	NA	140412	419336	6481628	8312.44	296982	49797.8	160175	2724484	4861.04	15461.3	10670.9	15571.2	229843	NA	96751.1	49284.8	194466	NA	396821	6514.25	2551.67	366139	2764.75	2986.66	33491.9	NA	414182	432443	2628.29	22606.5	47846.5	NA	5519.78	14647.6	2613.36	26900.5	12099.8	865937	2651.69	38746.1
129	col_sdm_8_M_2	col	sdm	8	M	2	1.58993e+06	200734	NA	163289	562822	7353843	9095.38	519293	80355.5	193432	1.9027e+06	9351.44	13732.8	17290.1	20978.5	244917	NA	155749	64571.3	173335	NA	417676	7228.56	2861.78	471474	2821.33	3848.6	45819	NA	509258	615408	2651.41	39212	122351	NA	3277.8	18159.4	3338.47	29670.2	9084.67	1.15932e+06	NA	64407.9
130	col_sdm_8_M_3	col	sdm	8	M	3	1.12592e+06	160526	NA	145934	388063	5.82601e+06	8903.26	524392	77870.6	251334	2.11335e+06	11401.2	12048.3	14849.1	17206.3	283365	15707.5	171094	56296.5	266803	NA	320031	6227.17	2827.13	319255	2729.86	3560.97	39647.6	NA	558422	635686	2954.32	33349.4	114072	NA	4870.27	12149.5	3351.78	33214.1	11256.6	881681	3034.1	52534.1
131	col_sdm_8_M_4	col	sdm	8	M	4	788858	112486	NA	199906	295609	5.51073e+06	5930.45	243710	27570.2	138140	1.73604e+06	7280.96	11143.5	10632.1	23194.3	184466	NA	121591	51225.3	145460	NA	329287	7834.87	NA	255334	NA	3381.25	37622.3	NA	496048	536335	NA	26691.5	68787.8	NA	2607.99	5300.73	3546.39	30528	11022.6	970983	3055.97	45493.3
132	col_spf_12_F_1	col	spf	12	F	1	1.70469e+06	192686	NA	225696	74444	18572.7	4531.94	31094.3	17532.3	145728	1.51665e+06	14765.1	3470.3	4217.91	1.72196e+06	1112451	NA	27517.4	43832.9	46173.2	NA	258721	9438.69	4015	57258.7	NA	NA	26504	NA	58301.3	454329	3142.06	53135.2	50171.5	NA	NA	13692.1	NA	15338.9	5547.15	745878	2728.4	31214
133	col_spf_12_F_2	col	spf	12	F	2	2.56309e+06	212797	NA	164443	27497.7	12801.4	5680.42	80907	19669.3	207854	1956711	16723.8	3910.41	7833.26	2.50904e+06	351825	NA	10153.9	62594.3	137702	NA	143056	7870.93	2746.06	21834.5	NA	2567.84	17256.5	NA	63938.6	341746	NA	62998.7	88178.3	NA	NA	35595.3	NA	17373.4	3838.61	405104	4479.72	31510.2
134	col_spf_12_F_3	col	spf	12	F	3	1.83192e+06	305331	NA	161473	15963.8	10181.4	4284.52	114407	30225.6	225026	1544392	10065.3	3505.27	9099.68	2.35832e+06	1.60606e+06	6050.7	10783.2	86072.1	240638	NA	157824	7313.39	3422.62	14798.9	2868.58	NA	26032.2	NA	47867.9	481664	NA	62487.4	142826	NA	NA	25354.2	NA	14797.2	4168.69	1110422	3769.77	40276.1
135	col_spf_12_F_4	col	spf	12	F	4	1.6127e+06	285359	NA	125345	11434.8	11432	4744.99	107486	27529	230753	1.34058e+06	12202.6	4344.44	7341.37	311289	1.97817e+06	NA	10923.7	63360.2	260644	NA	134779	5313.69	3044.72	7417.98	NA	2771.46	32724.4	NA	50506.1	440157	NA	56847.9	275342	NA	NA	14700.1	NA	15395.4	3114.42	615721	NA	49965.4
136	col_spf_12_M_1	col	spf	12	M	1	928473	226961	NA	177460	94449.5	31216.1	10068.8	44628.5	11943	94672.5	3.44312e+06	8807.77	3702.72	14048.3	2294375	589239	NA	20037.7	50998.4	112213	NA	210364	7374.87	5737.82	70258	NA	7054.69	61072.6	NA	101405	418890	5985.69	45561.4	76508.1	NA	NA	41983.4	NA	9746.13	6103.57	823855	3613.9	16633.7
137	col_spf_12_M_2	col	spf	12	M	2	757726	151449	NA	153763	198461	23035.5	6094.47	82312	8025.09	115962	2175068	8481.73	2945.77	13504.3	1.67799e+06	445169	NA	10977.1	244611	98760.2	NA	386275	7408.82	3476.57	149096	NA	4005.7	39021.3	NA	87908.7	470156	3509.08	25551.9	44169.2	NA	NA	27742.4	NA	9325.24	3687.84	979106	2682.94	28031.6
138	col_spf_12_M_3	col	spf	12	M	3	732018	287278	NA	194922	104863	26700.5	6663.14	130999	13174.5	126881	2.65362e+06	4438.12	2543.78	13128.3	2291342	661902	NA	14423	48926.5	124974	NA	607180	10181.1	6145.89	83116.2	NA	3892.36	36781.1	NA	101769	685920	NA	51716.5	106411	NA	NA	41394.7	NA	7753.1	3499.7	1.58122e+06	NA	40812
139	col_spf_12_M_4	col	spf	12	M	4	1.55252e+06	258331	NA	230825	89347.1	18273.2	8410.03	53376.4	10935.4	131910	3.11152e+06	17665.7	NA	17109.5	2698952	556123	NA	10743.2	60687.5	88866.7	NA	234235	11910.7	2988.97	75371.7	3150.74	3218	38765.8	NA	118717	616978	11102.8	45031.3	131797	NA	NA	20775.6	NA	10202.6	3334.96	1.0261e+06	2564.57	45753.8
140	col_spf_3_F_1	col	spf	3	F	1	3.69045e+06	274483	NA	152342	37029.9	30480	9635.8	101096	5436.61	329064	2.08329e+06	14998.1	3158.05	12490.9	1.39715e+06	273181	NA	12353.4	92793.2	86831.2	NA	10202.2	15734.6	3699.59	27458.5	NA	3608.69	39224.5	NA	22327.9	690281	5001.63	76041.9	156969	NA	NA	37752.4	8593.95	12417.1	9672.21	649514	4985.09	50391.4
141	col_spf_3_F_2	col	spf	3	F	2	2.81867e+06	409145	NA	224884	182009	31785	5010.48	115059	8109.32	464045	2.42751e+06	17346	7035.33	7430.36	1.3564e+06	175174	NA	21245.2	73581.1	225465	5005.4	13847.1	14332.3	NA	160335	NA	4310.24	34395	NA	30096.8	913085	52897.2	47640.1	194430	NA	NA	21846.6	3621.24	18122.5	12964.7	1.46699e+06	47706.3	58815.7
142	col_spf_3_F_3	col	spf	3	F	3	3.89114e+06	535500	NA	257067	29785	25039.1	12633.5	343766	19617.2	357080	3286335	14161	9936.92	15691.1	2119828	348485	NA	21139.5	85474.9	174610	NA	15081.2	13489.7	4337.15	23138.9	NA	3422.02	25651.8	NA	28791.2	742192	13592.7	55690.8	109407	NA	NA	34950	3204.01	12218.7	6686.89	1.72741e+06	8763.24	58148
143	col_spf_3_F_4	col	spf	3	F	4	1.58358e+06	228009	NA	218661	27762.8	16471.1	8089.39	89787.3	8335.39	329837	2519328	14710.9	8767.48	7714.24	2.74009e+06	422725	NA	18855.6	84667	159988	3349.32	9275.7	11886.3	4805.2	18594.6	NA	3062.77	31313	NA	30608.2	1.44829e+06	NA	31587.1	43036.6	NA	3835.92	44530.7	3280.08	10392	14358.2	1.71627e+06	28295.3	89862.8
144	col_spf_3_M_1	col	spf	3	M	1	2.8994e+06	169889	NA	165204	28767.2	29927.1	8051.81	62132.3	4760.56	139068	1.89959e+06	8043.69	6103.83	11686.3	513115	181425	NA	11005.8	66326.1	54623.9	NA	258528	12135.9	2798.02	26137	NA	3190.34	25379.8	NA	27391.2	1.15515e+06	NA	61377	88488.2	NA	NA	64908.5	7547.75	8952.5	6440.84	1.10654e+06	14289.3	54608.1
145	col_spf_3_M_2	col	spf	3	M	2	2.83068e+06	266518	NA	554354	47449.4	221656	7568.59	60745.7	6867.67	185828	2.09706e+06	10174.4	4451.89	14199	650492	191227	NA	12348.1	57909	85211.7	NA	143442	11391.5	2912.75	36707.8	NA	2792.43	26490.2	NA	22274.9	758878	8116.61	66680.3	95014.2	NA	NA	51099.9	4011.54	12114.5	5793.61	1.30925e+06	6666.62	44893.7
146	col_spf_3_M_3	col	spf	3	M	3	3105654	293421	NA	746631	76632.5	35802.6	8217.66	45667.9	11514.1	225480	3.03174e+06	7422.46	5105.72	12948.5	403080	179892	NA	15992.9	69580.7	91483.7	NA	7237.87	9270.11	2514.58	70305.7	NA	2753.97	52909.7	3384.66	57556.8	1.7407e+06	13428.5	88569.7	120226	NA	NA	16718.4	9052.33	12563.2	9904.61	2711725	31729.2	58373
147	col_spf_3_M_4	col	spf	3	M	4	1.97012e+06	292167	NA	602045	32665.7	33432.5	16629.5	59877.6	9186.61	307923	2.57295e+06	8840.08	6025.6	16500.8	762384	202807	NA	19506.2	80967.9	81211.3	3125.31	7183.11	13769.1	4373.6	25996.6	NA	4373.25	39326.3	2518.05	67160.2	2.13364e+06	19141.8	71085.5	118636	NA	NA	53006.3	9166.25	15838	7838.49	2.1151e+06	32860.7	62055.4
148	col_spf_8_F_1	col	spf	8	F	1	3.62282e+06	264681	NA	106687	58369.9	11050.9	12514.5	69117.7	9027.14	417899	1.74619e+06	17861.7	3236.47	4943.33	2.86724e+06	325473	NA	13968.2	66378.5	465195	NA	54490.2	9815.08	3850.61	43018.2	NA	5563.05	18493.8	NA	53769.6	824352	34540.7	101595	342466	2534.44	7479.57	17782.1	11045.2	19868.3	3988.16	1.07988e+06	3191.95	58807.1
149	col_spf_8_F_2	col	spf	8	F	2	2.71387e+06	424051	NA	110018	42648.1	14754.6	3966.28	89827.4	18119	188508	1.22095e+06	13446.4	2793.21	6660.62	5917536	3.97179e+06	NA	12709.5	43178.1	367838	NA	9443.06	7978.69	NA	34619.5	3134.34	3887.61	23132.6	NA	31600.7	358631	3158.47	56302.3	156849	NA	NA	20255.6	NA	7390.75	4534.63	3153584	NA	44256.2
150	col_spf_8_F_3	col	spf	8	F	3	3082215	198941	NA	119036	61958	14755.5	4855.43	56425.9	18511.2	199691	1.52259e+06	14029.8	NA	2763.59	1.26278e+06	2.08914e+06	NA	14266.5	48319.9	169102	3608.73	88066.9	11756.2	4551.82	52167.6	NA	2749.4	23590	NA	33472.2	459021	2964.91	75802.1	109941	NA	NA	38178.3	3679.59	6401.11	4969.18	656959	NA	43352.5
151	col_spf_8_F_4	col	spf	8	F	4	4.54649e+06	479063	NA	58161.7	44547	15329.2	6629.02	39743.2	4771.63	257226	2.56792e+06	21118.3	NA	3192.9	3.85603e+06	771413	NA	10347.3	243159	166972	NA	152260	8812.66	3003.29	33126.3	NA	3974.39	21984.9	NA	16750.9	443656	7035.82	58554.6	149121	NA	NA	21169.2	NA	8535.21	3361.77	801291	NA	38252.5
152	col_spf_8_M_1	col	spf	8	M	1	1.52544e+06	195974	NA	171422	31511.1	8257.49	16987.9	55156.8	5269.04	322120	3.36618e+06	15346.7	NA	14983.9	814228	187283	NA	16601.6	257338	380269	NA	36924.1	10245.9	4668.74	22998.8	NA	4267.79	34135.3	NA	24585.8	749381	13924.3	41825.4	152777	NA	6709.71	13955.7	3466.33	15721.4	4090.8	1.62956e+06	NA	64237.9
153	col_spf_8_M_2	col	spf	8	M	2	763024	202645	NA	104657	155124	23367.2	6452.64	102894	6886	143997	2010088	13183.7	2917.98	8309.25	1.54264e+06	280183	NA	9156.01	259893	142699	NA	129296	10368.2	5634.69	123347	NA	3766.61	21168.3	NA	18090.9	427209	5468.57	25486.3	64330.6	NA	NA	31681.4	NA	8842.49	4948.1	1.14091e+06	NA	44521.1
154	col_spf_8_M_3	col	spf	8	M	3	1.33241e+06	206179	NA	120451	155541	33559.6	11089.3	82704	6867.04	151854	2.22364e+06	13887.9	NA	11259.1	1.74915e+06	727136	NA	9336.94	67615.4	103688	NA	433738	8975.84	3061.21	142343	NA	4114.99	24944	NA	15989.3	194360	6868.95	27127	47677.2	NA	NA	44244.9	NA	8996.16	3103.02	521762	NA	32519.6
155	col_spf_8_M_4	col	spf	8	M	4	1.14898e+06	194303	NA	136484	91796.3	20663.5	6185.35	207787	13824.2	142316	1.95892e+06	15537.4	2748.34	9891.67	2462667	747287	NA	10661.6	68476.5	96188.2	NA	413876	10213.1	3674.1	75054.5	NA	8186.93	22280.1	NA	17429.5	190080	4032.61	25295.8	50608.8	NA	NA	24097.7	NA	6437.86	3030.36	607608	NA	20869.5
170	ile_gf_12_F_1	ile	gf	12	F	1	16901.9	374871	NA	33182.3	196014	1.83341e+06	2937.22	1.80754e+06	370876	292231	149757	NA	NA	19604.2	NA	29836.7	NA	16473.1	213279	12772.5	NA	435693	10800.4	NA	146496	4782.91	3693.01	14053	NA	10598.6	130709	NA	52699.4	11921.8	NA	NA	254591	53430.8	66519.6	13324.6	5.02259e+06	NA	48818.7
171	ile_gf_12_F_2	ile	gf	12	F	2	16114.1	509887	NA	34364.6	206178	2414935	2718	1.75043e+06	368307	282406	244937	NA	NA	39045.8	NA	25380.9	NA	13950.1	141940	15944.1	NA	899094	7129.73	NA	159278	5958.51	2505.18	29022.3	NA	9133.21	169762	NA	60707.5	10240.9	NA	NA	174981	87187	78121.2	8681.57	837372	2711.41	54184.6
172	ile_gf_12_F_3	ile	gf	12	F	3	17242.7	331922	NA	36780.3	173116	2.36376e+06	NA	1.52413e+06	423632	360804	546991	NA	NA	17654	NA	17045.8	NA	12151.3	152833	15641.3	NA	783864	6499.35	NA	142483	3123.64	NA	22232.1	NA	9842.07	157409	NA	52999.8	7328.19	NA	NA	166602	64787.1	54366.9	21267.4	1.31175e+06	3169.78	65526.9
173	ile_gf_12_F_4	ile	gf	12	F	4	19067.8	68646.9	NA	36544.9	50228.1	4314114	3477.65	731680	331084	289205	176309	NA	NA	10360.2	NA	6198.75	NA	10435.2	75009.1	13558.9	NA	1.68458e+06	5285.75	NA	32032	4474.21	NA	39387.9	NA	11926.8	156166	NA	13132.4	7180.89	NA	NA	242820	86845.5	57381.6	21597.7	826946	5083.98	87339.3
174	ile_gf_12_M_1	ile	gf	12	M	1	24671.9	905009	NA	100643	698333	2.45248e+06	5428.95	3.92568e+06	823651	1.22902e+06	642408	NA	NA	78073.6	NA	13154.1	10206.4	35898.8	147118	76881.5	NA	886767	10749	NA	533199	4588.48	5572.48	42708.6	NA	13327.5	335611	NA	143098	25316.9	NA	NA	479708	105961	63249.7	24120.9	2.59495e+06	NA	80026.3
175	ile_gf_12_M_2	ile	gf	12	M	2	15949.5	1.01872e+06	NA	45897.6	707474	2.51218e+06	3461.88	2.86193e+06	691232	704146	261828	NA	NA	56884.5	NA	13932.9	6605.7	17900.7	107052	23543.8	NA	707654	8836.92	2609.47	505858	4433.63	2942.63	24121.4	NA	10864.5	182562	NA	138363	40278.9	NA	NA	310107	66349.4	31671.1	23234.2	896320	NA	104263
176	ile_gf_12_M_3	ile	gf	12	M	3	19270.8	75151.4	NA	32791.5	297383	1.88167e+06	3165.55	626866	212034	193278	706986	NA	NA	12245.3	NA	30901.4	NA	9805.1	135037	13415.8	NA	1.1831e+06	5687.2	NA	246386	NA	3460.61	19302.9	NA	7779.74	103767	NA	17024.9	10956.6	NA	NA	144544	52903.8	27697.3	14113.6	1.10624e+06	3750.45	76812.2
177	ile_gf_12_M_4	ile	gf	12	M	4	20365	36341.2	NA	47604.8	193431	2.72033e+06	3330.42	600043	242337	170067	571922	NA	NA	12694.2	NA	22801.9	NA	13942.1	177511	17810.2	NA	1.56064e+06	14348.2	2608.57	125171	NA	NA	22844.6	NA	10728.1	99651.7	NA	8205.96	6565.56	NA	NA	259735	68254.5	46950.3	12749.2	1.40809e+06	3254.04	72795.1
178	ile_gf_3_F_1	ile	gf	3	F	1	23277.2	236808	NA	100979	253674	6.51663e+06	4799.21	1.73158e+06	565794	531607	731810	NA	NA	86586	NA	18673.4	4249.39	16691.3	129646	26835.2	NA	3.0371e+06	10661.3	3250.72	196561	7305.6	4559.86	41941.1	NA	14833.8	175791	6398.7	37479.5	10136.4	NA	NA	905879	104360	94343.6	7102.6	1.35025e+06	5596.8	78097.2
179	ile_gf_3_F_2	ile	gf	3	F	2	17299.3	105626	NA	63966.6	169219	4.03057e+06	3018.89	1.13877e+06	460583	396005	353182	NA	NA	61655.3	NA	22428.9	NA	11870	129993	21621.9	NA	1.90569e+06	6294.4	NA	131241	4227.97	2679.68	35808.2	NA	11019.5	154864	NA	20659.9	8884.3	NA	NA	342887	70043.3	73357.1	7674.46	1.0754e+06	NA	60372.1
180	ile_gf_3_F_4	ile	gf	3	F	4	17552.5	103905	NA	48857.2	109239	5.25986e+06	2894.49	1077707	509482	526226	795600	NA	NA	38021.3	2970.12	20894.1	NA	18015.9	132910	15511.9	NA	2066548	6519.67	3490.32	89124	2931.02	5332.03	28318.5	NA	10010.2	166366	6290.29	25273.8	20623.1	NA	NA	521267	51116.5	49826.8	19407.9	767493	5023.9	80169.9
181	ile_gf_3_M_1	ile	gf	3	M	1	23277.4	472694	NA	75451.5	317652	4.0923e+06	2947.56	1790925	401720	560471	373858	NA	NA	47668.4	NA	5925.86	5875.87	22467.5	87415.4	27358.9	NA	1.31956e+06	8990.65	NA	236932	6110.76	4718.13	42701.2	NA	11200.1	262367	NA	72532.6	18282.2	NA	NA	623610	60556.2	50955.7	9441.04	1308353	NA	72148.9
182	ile_gf_3_M_2	ile	gf	3	M	2	14496.7	343796	NA	161661	355847	6.7026e+06	NA	1.23418e+06	311233	257623	291191	NA	NA	22447	NA	6599.03	6168.03	11893.2	39384.8	7676.23	NA	NA	3753	NA	303287	NA	NA	16061.3	NA	14466.1	256301	NA	49332.5	14731.3	NA	NA	73911.1	18180.4	20008.6	9808.33	403309	2809.86	48053.3
183	ile_gf_3_M_3	ile	gf	3	M	3	12641.2	65629.8	NA	48754.3	124449	2.6168e+06	2792.25	947960	324749	283055	279023	NA	NA	38033.4	NA	8763.35	NA	9671.66	119564	17019.9	NA	316590	9543.95	NA	92875.3	2959.45	NA	28383.5	NA	6928.99	112172	NA	19847.8	9516.16	NA	NA	120020	43402.2	37154.7	11598.4	909446	NA	67837.4
184	ile_gf_3_M_4	ile	gf	3	M	4	38568.8	364620	NA	93185.9	307069	4.81491e+06	NA	1.15908e+06	316023	257313	576382	NA	NA	18717.5	NA	11119.1	4963.12	15667.4	63141.9	12950.3	NA	NA	4579.06	NA	254126	NA	NA	34844.6	NA	10817.4	176477	NA	58582.7	10299.9	NA	NA	116327	20937.6	16004.5	9373.83	577942	4151.12	35919.1
185	ile_gf_8_F_1	ile	gf	8	F	1	15970.7	76376.4	NA	36811.1	58498.7	2.48633e+06	3039.05	1.3714e+06	449806	308135	473425	NA	2856.31	31380.6	12761.2	74293.9	NA	15754.7	193620	15676.7	NA	1680300	8328.71	NA	39997.3	4966.9	NA	18925.7	NA	10059.9	129811	NA	14076	13755.4	NA	NA	288150	63864.4	67578.9	9460.19	4.51647e+06	2770.58	44516.9
186	ile_gf_8_F_2	ile	gf	8	F	2	20622.8	43976.8	NA	30673.4	229492	7081626	NA	1.12706e+06	430193	317532	220812	NA	NA	11801.2	2858.39	27463.6	NA	12352.2	94886.2	17144.7	NA	436188	8567.69	2764.56	160531	4074.03	NA	12498.8	NA	15953.9	115385	4218.83	6833.67	10687.7	NA	NA	333030	89175	59937.3	25144.4	603431	5992.56	99376.1
187	ile_gf_8_F_3	ile	gf	8	F	3	14153.4	72992.4	NA	46176.6	172168	1.42049e+06	NA	825455	281610	247910	200705	NA	NA	6308.15	NA	12863.1	NA	9724.13	71771.2	17123.6	NA	1084101	6393.71	NA	144293	NA	3503.75	15859.3	NA	5375.31	71180.5	NA	13849.9	8554.09	NA	NA	340312	44490	24833.9	20442.8	625653	NA	77694.1
188	ile_gf_8_F_4	ile	gf	8	F	4	14594.8	535190	NA	36417.1	167534	1.74944e+06	NA	1.60686e+06	474205	520630	432065	NA	NA	12304.3	NA	6932.54	NA	12630.8	65567	15811	NA	2.09486e+06	4843.28	NA	131328	NA	4185.65	23220.1	NA	5858.88	182116	NA	67354.7	169652	NA	NA	658632	52379.8	31449.7	28351.1	336341	NA	88074.6
189	ile_gf_8_M_1	ile	gf	8	M	1	15369.5	45238.6	NA	38144.3	51311.4	2.90161e+06	NA	1220339	477092	287866	387368	3140.4	NA	44415	NA	30458.5	NA	12832.5	248625	13826.3	NA	1.49114e+06	8392.09	NA	24132.9	5459.8	3197.81	21500.4	NA	7857.14	109601	NA	8246.72	8155.83	NA	NA	131554	59567.2	46627.1	8633.55	2.18215e+06	NA	44365
190	ile_gf_8_M_2	ile	gf	8	M	2	14662.3	269462	NA	33919.9	217317	1.24756e+06	NA	759559	223581	241685	290131	NA	NA	7624.35	NA	12310.7	NA	8771.69	64028.6	18765.6	NA	1.06881e+06	7854.59	NA	176748	NA	3531.65	25534	NA	5642.19	92280	NA	43955.8	16501.6	NA	NA	431597	42325.1	24517.9	19739.1	362607	NA	73497.2
191	ile_gf_8_M_3	ile	gf	8	M	3	15503.4	104860	NA	29662.6	90733.1	2.22787e+06	2891.58	785083	354449	313783	164200	NA	NA	15632.3	NA	20081.8	NA	15700.7	113555	11680.2	NA	931855	7394.33	NA	68453.1	4660.28	2820.18	15662.2	NA	7636.19	143382	2941.47	8745.41	25161.3	NA	NA	189846	67628.1	43449.9	21635.1	1.41077e+06	4713.91	75571.9
192	ile_gf_8_M_4	ile	gf	8	M	4	15822	513272	NA	62850.1	252625	1.86722e+06	2721.51	1.53372e+06	467968	433051	687774	NA	NA	17075.5	NA	14867.1	NA	16486	131715	17509.9	NA	1.48178e+06	6109.92	NA	172595	2752.84	4506.15	19089.6	NA	7505.57	139654	NA	87476.3	21722.9	NA	NA	264264	59024.1	39305.1	26762.4	540786	2961.62	72330.7
193	ile_sdm_12_F_2	ile	sdm	12	F	2	156294	84259.5	NA	54309	153463	1.7182e+06	3287.06	1342966	463121	452701	538363	NA	5506.59	15126.3	17201.9	295314	NA	14547.6	105274	144130	NA	1.92106e+06	6054.03	4293.48	114979	2942.3	NA	33813.4	NA	35681.2	117854	NA	13874	9625.96	NA	NA	378134	15894.9	22963.1	20819.4	1.1779e+06	NA	128042
194	ile_sdm_12_F_3	ile	sdm	12	F	3	59333.3	218372	NA	58298	75805	2.64247e+06	5717.97	1.50848e+06	681658	505899	586591	NA	3719.52	44775.7	39003.5	261246	NA	14045.2	186237	179441	NA	1.96772e+06	9414.08	NA	40254.5	5793.86	3411.04	56953.9	NA	47313.7	93849.5	NA	22895	11233.8	NA	NA	418022	39988.8	54232.4	14982.3	2.73215e+06	NA	109522
195	ile_sdm_12_F_4	ile	sdm	12	F	4	30834.3	1.03889e+06	NA	47885.4	567912	1.84826e+06	NA	3.86532e+06	1167407	1.22522e+06	192812	NA	7306.74	35381.5	82928.4	1.09454e+06	3660.08	12786.8	78327.2	127040	NA	1.10393e+06	8530.2	5409.65	436579	9547.21	3784.48	11350.2	NA	60002.4	266939	NA	117237	206419	NA	3826.2	554475	18357.2	22135.6	25807.2	884390	NA	130000
196	ile_sdm_12_M_1	ile	sdm	12	M	1	60919.9	248024	NA	54194.3	498431	2.18046e+06	3011.13	1.57331e+06	727996	613285	361485	NA	22676.6	32845.7	319394	3016468	13703.3	15521.7	136817	65078.2	NA	2.42489e+06	5356.4	3193.84	362015	5540.42	4619.29	35186.4	NA	182278	168982	NA	45405.7	17276.4	NA	NA	189597	17349.4	28952.8	32690.5	819698	NA	114103
197	ile_sdm_12_M_2	ile	sdm	12	M	2	148861	570099	NA	70455.8	789417	1.55464e+06	4123.58	6204784	1.52762e+06	1.84066e+06	225561	NA	13253.2	123008	299557	2.21503e+06	20920.2	13321.7	43444.2	127859	NA	545749	3322.44	NA	588616	6073.36	4097.25	28852.4	NA	152205	421295	NA	101420	59185	NA	3784.52	280791	9022.16	21948.7	34808.7	523334	NA	130374
198	ile_sdm_12_M_3	ile	sdm	12	M	3	67388.6	643426	NA	80569.7	563953	5.31258e+06	6015.06	3.18502e+06	970459	998754	407229	NA	15511.5	76072.8	184412	2.97764e+06	16212	13774.3	86610.3	101900	NA	1.75778e+06	4974.53	NA	437677	6042.24	4543.01	24866.2	NA	192037	199859	NA	104424	41707.6	NA	NA	369608	21813.3	31062.8	40024.5	600680	NA	443771
199	ile_sdm_12_M_4	ile	sdm	12	M	4	51103.1	354906	NA	58664.5	513275	2955443	2547.24	794441	322508	428516	221305	NA	17095.1	5526.87	112421	1.25342e+06	9035.26	8972.26	89432.1	107983	NA	1.97153e+06	3962.99	NA	404530	NA	2734.94	22138.3	NA	53243.9	120277	NA	31605.4	21333.2	NA	3377.02	211349	10296.4	12318.4	32678.7	355644	NA	189765
200	ile_sdm_3_F_1	ile	sdm	3	F	1	30901.9	1.38975e+06	NA	82148.5	318148	3.14349e+06	3796.03	4.62537e+06	1.04921e+06	1.11256e+06	182170	NA	3002.22	139492	145761	1.74103e+06	6766.97	19392	83648.8	37443.7	NA	2231124	3379.54	NA	223305	11762.5	6740.21	35105.7	NA	16063.8	627384	NA	201815	53835.5	NA	NA	979539	17578.2	34851.4	24678.2	1.00281e+06	2577.61	79022.9
201	ile_sdm_3_F_2	ile	sdm	3	F	2	31642.1	91593.5	NA	53879.5	101368	2.24473e+06	NA	665463	204405	225116	244696	NA	3916.03	18196.5	51965.1	622986	5042.66	8318.1	81056.3	34173	NA	1.44665e+06	4662.98	NA	78602.1	NA	NA	18614.6	NA	23010.4	84161	NA	19440.3	7755.92	NA	NA	429684	15276.2	16654.6	9161.68	344099	NA	37333.5
202	ile_sdm_3_F_3	ile	sdm	3	F	3	15500	118125	NA	53906.8	37717.4	6.7975e+06	NA	919075	250149	216815	99871.7	NA	2654.61	14446.5	2696.17	70623.4	NA	7545.8	33644.6	7434.05	NA	1058909	NA	2763.5	31038.1	NA	NA	10545.8	NA	11869.2	120665	NA	18820.4	7963.92	NA	NA	311864	22737.7	18551.1	12793.4	320078	NA	60964.1
203	ile_sdm_3_F_4	ile	sdm	3	F	4	41149.5	304867	NA	45926.5	117675	6.3064e+06	3551.69	1.54496e+06	476946	387806	535644	NA	NA	59709.6	26456.9	209459	NA	17555.2	191878	93624.5	NA	1350660	7031.6	3203.52	89083.1	5164.44	4391.48	26509.3	NA	62025.9	219471	NA	44563.9	18921.6	NA	NA	286170	74004.2	102425	12861.6	2170945	2930.91	66106.5
204	ile_sdm_3_M_1	ile	sdm	3	M	1	68388	93962.7	NA	140177	22669.2	3716381	NA	692230	169821	203952	472227	NA	18255	9157.42	22662.8	90912.6	NA	8623.05	59121.9	33275	NA	6019.71	3550.07	2751.9	15801.2	NA	NA	46098.9	NA	154841	169056	NA	8134.71	6072.54	NA	NA	49699.6	9359.21	13860.4	17447.1	308252	NA	149310
205	ile_sdm_3_M_2	ile	sdm	3	M	2	28456.8	106502	NA	68978	27019.4	2.63317e+06	NA	468700	93398.7	72240.1	195317	NA	NA	NA	NA	21975.1	NA	6553.9	39442.5	13053.4	NA	2925.73	3125.9	NA	22286.1	NA	NA	25270.7	NA	12309.8	71572.4	NA	23040.6	2672.4	NA	NA	69237.7	8304.91	2598.71	16081.9	134804	NA	67115.7
206	ile_sdm_3_M_3	ile	sdm	3	M	3	28447.7	349219	NA	34898.3	441303	2.14632e+06	2850.97	1.7202e+06	308338	468333	145287	NA	6335.08	66716.3	216485	1873859	12713.4	8910.89	71527.6	92948.9	NA	24292.1	5274.57	2738.51	354283	7088.38	3530.73	23323.2	NA	176052	216508	3065.92	43660.6	23666.1	NA	2819.13	167174	12571.6	42272.1	31650.5	1.3354e+06	2505.03	47141.6
207	ile_sdm_3_M_4	ile	sdm	3	M	4	47639.7	500805	NA	49164.8	231847	5.49629e+06	2990.24	2.52761e+06	947217	938670	228127	3178.3	8099.35	37625.7	257146	2.77321e+06	20597.4	11864.7	69446.9	100060	NA	11226.2	5249.32	3438.13	170056	10054.7	6713.42	40294.3	NA	247730	157960	NA	82184.1	35182.9	NA	NA	26607.5	12229.4	18373.4	45963.1	1.08271e+06	NA	328161
208	ile_sdm_8_F_1	ile	sdm	8	F	1	254227	743382	NA	79415.4	984673	855387	3120.96	5.90054e+06	1.10838e+06	1520618	105078	NA	13245.6	128647	129988	2.38838e+06	32541.1	16635.3	23607.2	209179	NA	460536	2655.77	NA	778541	4811.29	2649.25	26408.3	NA	146756	425421	NA	132721	84734.7	NA	3769.5	538893	13703.2	9435.83	30525	304104	NA	341342
209	ile_sdm_8_F_2	ile	sdm	8	F	2	78578.2	1.67208e+06	NA	55498.4	571310	3.28678e+06	NA	5103875	1.1245e+06	1.19918e+06	100967	NA	12131.4	100385	181142	1.66664e+06	11869.3	16335	31299.5	134296	NA	1.37026e+06	3501.22	NA	459413	7371.93	4151.2	23994.4	NA	169301	399351	NA	331138	114231	NA	3746.68	448114	20253.3	26554.2	43560.9	413411	NA	244078
210	ile_sdm_8_F_3	ile	sdm	8	F	3	1.39485e+06	477753	NA	56417	469439	1865077	4109.96	1.85254e+06	569704	885646	177037	NA	15360.5	17380.2	178801	1.85077e+06	24767.1	16817.1	60256.9	282358	NA	474735	4723.07	2694.49	363715	4492.32	4771.76	24679.9	NA	214036	172797	NA	92567.9	19675.6	NA	NA	279156	19179.2	25093.9	42912.9	522956	NA	290390
211	ile_sdm_8_F_4	ile	sdm	8	F	4	92352	139389	NA	40830	490846	2.07323e+06	3478.31	983360	491513	1.09599e+06	224815	NA	18108	15392.5	277830	2.87494e+06	35166.8	15192.1	45526	283285	NA	848671	3979.83	NA	384996	3216.86	5308.86	24592.7	NA	273604	99025	NA	21377.6	15830.3	NA	NA	208264	15010	20719.3	33259	741671	NA	268190
212	ile_sdm_8_M_1	ile	sdm	8	M	1	48894.3	175783	NA	58843.3	312760	3.53273e+06	3933.77	979870	439550	834937	1.53601e+06	NA	5741	31805.2	39607.7	1.30372e+06	15925.1	24670	197798	325709	NA	883165	7407.28	2756.89	223750	5825.45	5265.28	55730.6	NA	167065	208432	NA	17621.4	19764.3	NA	NA	148976	40134.6	48344.4	16576.3	2761125	NA	677449
213	ile_sdm_8_M_2	ile	sdm	8	M	2	47039	116160	NA	49211	378580	3.4156e+06	5847.75	909050	318701	626581	924060	NA	3026.49	35837.8	31844.3	477033	18818.4	23375.1	190140	205040	NA	231163	10557.2	NA	305001	5304.24	5109.6	50382.7	NA	146723	158325	NA	13442.3	11900.4	NA	NA	144815	64922.8	72471	21812.4	2.65763e+06	NA	406648
214	ile_sdm_8_M_3	ile	sdm	8	M	3	70746.1	1.00755e+06	NA	132905	525240	2689575	4179.34	3.6615e+06	1.19724e+06	1.2996e+06	661725	3218.98	8663.99	52706.2	152845	1442277	7104.82	19916.2	120220	162468	NA	953985	5783	NA	406872	10998.8	6094.89	21980.9	NA	157494	284573	NA	156788	68342.5	NA	3479.99	179891	31965.6	34158.5	23268.9	2.96754e+06	NA	364277
215	ile_sdm_8_M_4	ile	sdm	8	M	4	64580.3	109505	NA	55899.1	88735	8.02768e+06	5257.28	777001	363813	387109	915858	NA	2955.61	15760.5	45201.2	87616.2	NA	16978.6	196090	74596.7	NA	1.58317e+06	5725.84	2648.06	60529.5	3230.92	5725.18	66141.2	NA	113336	208644	2625.84	16123.1	8815.14	NA	NA	133938	90473.1	65626.5	30103.6	766929	NA	351953
216	ile_spf_12_F_1	ile	spf	12	F	1	36075.1	271414	NA	29446.2	119007	1.25391e+06	4139.38	1.21662e+06	433028	322198	200544	NA	6699.49	37713	1.14391e+06	5.23639e+06	18850.5	13451.1	46184.2	235810	NA	661150	6458.26	3459.17	87389.6	4743.67	4323.57	27397.8	NA	25640.1	166535	NA	37205.8	32710	NA	NA	268257	13747.2	18498.3	NA	3.13859e+06	2654.77	45122.5
217	ile_spf_12_F_2	ile	spf	12	F	2	201145	988947	NA	43424.6	431931	996037	NA	5.5885e+06	1.26657e+06	1.49698e+06	213796	NA	3559.33	172893	1.55754e+06	5036045	29136	14381.1	21764.5	459011	NA	1.03885e+06	15551.8	6688.15	345803	6700.69	2828.19	41057	NA	19543.1	257061	NA	142065	130023	NA	6175.23	260643	6905.28	13549.1	9663.59	660079	NA	66233.3
218	ile_spf_12_F_3	ile	spf	12	F	3	82107.6	1.12922e+06	NA	29162.2	475243	909097	2966.73	4.28557e+06	903065	1.12874e+06	209410	NA	3562.88	164274	2.08956e+06	5015814	22400.7	10190.7	21433.1	359028	NA	1.00231e+06	12731.3	3240.85	354898	4278.12	2667.91	22132.1	NA	15282	206003	NA	137424	63634.7	NA	2933.86	297678	7039.08	13735.8	59367.8	881338	NA	89504.4
219	ile_spf_12_F_4	ile	spf	12	F	4	50486.2	416536	NA	37807.9	102848	2.28964e+06	4303.15	1905335	687999	720595	616592	2724.49	6007.8	78863	371233	4089527	22995.9	17817.3	97192.1	338442	NA	1.35966e+06	8438.12	2872.68	65840.6	9821.68	6201.5	32203.7	NA	26185	158381	NA	54419.6	66747.1	NA	NA	321154	27919.5	26671	3985.22	8718099	NA	75278.1
220	ile_spf_12_M_1	ile	spf	12	M	1	54413.2	1.17926e+06	NA	88879.5	164932	1.7907e+06	6218.6	1.94374e+06	798567	1.09357e+06	2.86926e+06	5747.71	NA	73216.9	446357	2698945	11631.2	24966.4	164896	150385	3688.09	2.82917e+06	5240.69	NA	120884	8086.6	4641.44	41426.6	NA	41148	665839	NA	172976	74710.7	NA	3811.25	109046	18604.1	29302.7	15146.3	1694861	NA	117744
221	ile_spf_12_M_2	ile	spf	12	M	2	92241.1	843761	NA	85060	266817	1.45181e+06	7120.4	2.61462e+06	950509	1.5206e+06	694033	3747.85	2661.32	65839.7	803756	4339506	18347.2	23492.7	163867	203850	8103.22	350342	8413.81	2870.68	184360	7931.8	4275.89	47489.4	NA	30723.7	475973	NA	146458	200959	NA	4445.85	199459	23113	26245.4	16233.2	4.08126e+06	NA	77786.4
222	ile_spf_12_M_3	ile	spf	12	M	3	50986.2	72758.8	NA	49961.9	88145.2	2264716	5800.32	1.00316e+06	780861	1.28236e+06	582255	6584.08	4396.92	56664.3	393524	2.47797e+06	14057.8	16744.4	304827	208375	NA	3.66281e+06	5000.35	NA	61634.9	6452.51	6577.99	58969.4	NA	47603.4	299864	NA	20570.4	19487.1	NA	2918.35	73433.5	35881.4	33207.1	9095	1.50364e+06	NA	218884
223	ile_spf_12_M_4	ile	spf	12	M	4	81803.9	91311.6	NA	87986.8	93671.9	3.73616e+06	7488.8	916120	948017	767857	930902	7148.78	NA	25273.6	86525.2	394714	4859.88	28752.1	125699	91952.9	3571.99	11897.5	5333.47	3015.21	65664.3	4433.67	4723.28	99865.9	NA	25614	702739	NA	24289.6	15992.8	NA	3471.89	48985	29459	24715.2	15510.9	1.23973e+06	NA	58042.2
224	ile_spf_3_F_1	ile	spf	3	F	1	76268.6	303299	NA	88753.2	91129.3	1.95223e+06	4716.69	1.04239e+06	317465	446740	576028	NA	9211.67	18344.6	624245	3.80774e+06	26079.1	12933.7	87253.8	159094	3964.18	9555.54	8690.06	3066.98	63532.7	4862.38	4305.14	53014.8	NA	19484.2	132938	NA	43643.7	70119.9	NA	2610.49	8825.43	6010.94	10585.8	11134.8	1.37189e+06	NA	32944.1
225	ile_spf_3_F_2	ile	spf	3	F	2	323983	266906	NA	46598.5	131569	1.13238e+06	3830.17	1.18822e+06	330144	569140	419095	NA	5265.81	50383.8	709330	4.12094e+06	12216.3	10282.8	94035.4	193137	NA	1.42571e+06	14471.1	4179.32	96258.7	5475.99	3143.51	26767	NA	9527.38	147463	NA	42630.7	41160.5	NA	NA	254567	14127.8	11098	10878.4	3.80793e+06	NA	75178.2
226	ile_spf_3_F_3	ile	spf	3	F	3	38057.9	113669	NA	58292.9	71083.2	2.19211e+06	5089.22	1.75097e+06	421077	561394	982300	3227.98	5340.25	82734.3	494076	4256970	7606.55	14125.7	207631	80333.7	2934.44	1.20299e+06	17483	3159.75	45170.3	8565.55	5668.28	30517.1	NA	13114.6	159900	NA	20751.4	15053.8	NA	NA	370234	35784.2	22418.5	14335.7	12493848	NA	86604.5
227	ile_spf_3_F_4	ile	spf	3	F	4	12933.8	14249.4	NA	41670.7	18469.3	1.81167e+06	NA	808117	129263	127292	1.41979e+06	NA	NA	41114.4	4593.74	86838.5	NA	7779.1	168408	15631.7	NA	972817	5018.78	3190.32	13528.2	2537.86	NA	19295.5	NA	5938.31	69763.1	NA	6875.74	5903.72	NA	NA	460384	27606.7	23616.4	2607.15	744769	NA	12283.6
228	ile_spf_3_M_1	ile	spf	3	M	1	17805.5	102996	NA	46065.3	52991.3	3242821	4739.97	1.0396e+06	297203	261751	1.49167e+06	NA	NA	59799.6	3818.98	110362	NA	16102.9	309619	48824	3024.66	1.74975e+06	8673.15	3039.22	34568.3	5380.35	2995.67	25642.1	NA	8381.33	61034.2	NA	20587.5	9036.56	NA	NA	220298	60636.7	28446.4	4712.75	3669532	NA	28008.9
229	ile_spf_3_M_2	ile	spf	3	M	2	136431	57890	NA	41843.8	35006.5	10332411	4097.24	1151296	324454	329666	291903	NA	2694.03	39691	152513	2028240	5440.3	10864.2	253197	83749.1	NA	2.04249e+06	6853.36	NA	13968.1	3484.88	2997.33	51084.1	NA	54291.9	436890	NA	11593	9304.04	NA	NA	79841.2	67134.3	27267.4	8545.42	1.5395e+06	NA	79204.6
230	ile_spf_3_M_3	ile	spf	3	M	3	15303	35389.7	NA	59632.9	31491.7	2261074	2833.65	845829	218393	191700	593067	NA	NA	32554	NA	41197.9	NA	9694.02	184578	32648.8	2580.05	664755	5672.45	NA	25869.2	3423.38	NA	32508.8	NA	7936.78	58010.8	NA	11228.2	7220.62	NA	NA	108964	60139.5	19818.2	3110.82	1.85939e+06	NA	28323
231	ile_spf_3_M_4	ile	spf	3	M	4	19542.3	160293	NA	66288.8	50188.7	2.22005e+06	3550.71	1.14579e+06	322634	424415	959748	NA	NA	37011.3	5983.38	53953.5	NA	13577.9	168117	25689.5	NA	5152600	5100.93	3112.53	39682.4	4966.28	NA	30296.9	NA	6556.69	96154.7	NA	30690.2	11287.9	NA	NA	307783	44649.7	16874.7	5384.5	1006663	3762.96	52434.8
232	ile_spf_8_F_1	ile	spf	8	F	1	20859	788763	NA	174772	314050	1.3576e+06	2565.88	3.18619e+06	658072	472052	224416	NA	2561.31	70172.1	88379.9	1.25254e+06	2657.89	9843.15	64683.8	33509.7	NA	2977.79	4750.44	NA	276386	2728.52	NA	21547.3	NA	5405.71	197222	NA	103331	26487	NA	NA	504280	4256.3	4705.57	43699.5	1.06545e+06	NA	51690.4
233	ile_spf_8_F_2	ile	spf	8	F	2	172567	380868	NA	62597.2	206905	2745124	4138.93	1.90481e+06	1.25047e+06	1407512	1.6455e+06	4275.2	5631.09	63003.3	3.20809e+06	4164171	34374.6	20246.4	119143	515168	NA	16328.4	6409.76	3754.32	161704	6431.83	7828.23	43876.1	NA	27064.7	139200	NA	63237.9	66916.1	NA	3174.22	66299.9	8779.4	17568.4	11935	3.19175e+06	NA	96862.6
234	ile_spf_8_F_3	ile	spf	8	F	3	111246	226150	NA	29163.6	266591	1.47703e+06	3230.98	1.56564e+06	606174	663107	418691	2650.1	6740.82	58200.8	972050	4.6443e+06	18130.3	10604.1	49871.7	207349	NA	844766	5029.85	3663.85	208670	7956.38	2995.95	23246.9	NA	25110.9	131657	NA	27927.7	26089.9	NA	NA	306933	11308.3	13032.6	12297	2543089	NA	56290.6
235	ile_spf_8_F_4	ile	spf	8	F	4	43644.9	97677.9	NA	42197.6	62936.7	2.9334e+06	5989.7	1.98862e+06	762204	499466	498017	3075.54	NA	95425.5	1.03969e+06	2.84918e+06	7188.64	11316.8	499840	90990.8	NA	1.34277e+06	7918.48	NA	36473.5	4819.66	3563.91	28024	NA	12811.6	85658	NA	29589	15580.9	NA	NA	364195	33247.8	40894.9	8232.48	4943295	NA	21106.9
236	ile_spf_8_M_1	ile	spf	8	M	1	57811.5	197944	NA	84052.3	102211	1.50724e+06	NA	1.06335e+06	690878	444739	1.3223e+06	3248.14	2579.64	24206.2	526807	3.75178e+06	12779	9100.31	184776	130446	3203.23	11013.6	4019.94	2609.34	76289.6	4898.86	4022.22	24393.9	NA	8850.68	106037	NA	26730.5	24570	NA	NA	19149.1	5755.87	5750.72	11311.5	1.40532e+06	NA	46245.9
237	ile_spf_8_M_2	ile	spf	8	M	2	482715	989152	NA	82087.5	439817	770789	4461.47	5979820	1.41534e+06	2052832	193520	5313.78	3534.32	163766	967633	4.27265e+06	34816.9	22597.3	55476.9	252247	3269.47	675703	3820.66	NA	324276	12155.4	6237.14	53643.7	NA	13098.2	224013	NA	176985	157679	NA	6254.32	399297	7646.69	14753.8	20368.2	1.30727e+06	NA	59658
238	ile_spf_8_M_3	ile	spf	8	M	3	318788	732913	NA	41420.4	513469	1.27861e+06	4068.01	4009416	1.59178e+06	2.00078e+06	258920	4023.34	3143.43	168089	1.22815e+06	3984471	22102	11882	88610.8	248659	8074.18	1.03172e+06	6066.78	NA	382746	13253	5533.32	33671.5	NA	7543.43	203290	NA	106642	131930	NA	3894.34	106329	6830.6	11296.6	16238.5	1766306	NA	91985.6
252	jej_gf_12_F_1	jej	gf	12	F	1	25803.7	364516	NA	24173.5	386515	1.6825e+06	2901.06	2.09255e+06	668611	502506	152624	NA	NA	50954.8	3926.39	32696.1	NA	9486.73	143616	19482.4	NA	2.26441e+06	4482.42	NA	297719	3143.9	2545.19	16401.8	NA	6027.76	136236	NA	50433.9	37607.1	NA	NA	249227	21719.6	24489	6288.37	5471303	2614.61	56477.1
253	jej_gf_12_F_2	jej	gf	12	F	2	16596.9	321235	NA	30705.7	277037	2.08447e+06	2780.45	1.49229e+06	552984	451923	226897	NA	NA	35388.4	NA	20263.7	NA	10505.9	112396	17123.3	NA	1.19524e+06	8782.41	NA	239426	3711.14	NA	15921.4	NA	8270.38	142130	NA	45924.8	30012.3	NA	NA	203671	32865.4	32446.6	7376.45	739397	NA	52382.2
254	jej_gf_12_F_3	jej	gf	12	F	3	16406.3	134588	NA	25023.6	208076	1.77812e+06	NA	1.44536e+06	500958	318277	299403	NA	NA	19062.2	NA	22781.3	NA	9460.44	108866	11995.4	NA	857914	8445.51	NA	181351	3103.92	NA	8340.74	NA	4897.17	110475	NA	17629.8	12402.9	NA	NA	358909	18482.3	18529.5	4914.1	2.62962e+06	NA	38977.6
255	jej_gf_12_F_4	jej	gf	12	F	4	17273.3	168760	NA	35977.5	257041	2.90597e+06	NA	1.63962e+06	852805	517053	128412	NA	NA	53152.8	NA	13710.2	NA	9413.55	133065	21405.6	NA	1.56275e+06	4089.09	NA	199207	4502.74	NA	13600.5	NA	6898.95	150287	NA	21814.6	35703.9	NA	NA	354786	36319.7	32551.6	9568.96	738684	NA	72037.9
256	jej_gf_12_M_1	jej	gf	12	M	1	23016.6	70961.3	NA	40768.9	389128	1622481	3271.13	1.07216e+06	398193	249605	507430	NA	NA	26507	NA	33384.6	NA	11573.1	138698	20721.8	NA	2.10279e+06	7588.65	2812.41	312308	NA	NA	14612.8	NA	7015.84	96169.3	3168.99	9966.87	7087.15	NA	NA	237961	28927.3	22949.9	10374.8	3.11082e+06	3230.75	59468.3
257	jej_gf_12_M_2	jej	gf	12	M	2	42392.3	152493	NA	46196.2	267296	7126090	4381.28	2.31236e+06	479112	246578	429809	NA	NA	85599.2	NA	58003.4	NA	11543.5	190362	14623.1	NA	291877	9866.45	NA	216748	6669.86	NA	22760.2	NA	13990	141269	NA	22808.6	11030.3	NA	NA	62054.8	94397	64189.2	8015.24	9277030	NA	39854.8
258	jej_gf_12_M_3	jej	gf	12	M	3	20513	40014.7	NA	51637.7	299300	3.41866e+06	4129.38	1.23738e+06	533690	348434	1.80613e+06	NA	NA	20116.2	NA	59305.9	NA	17304.1	148887	13234.8	NA	1.51744e+06	8848.44	2992.08	248626	4231	NA	12457.1	NA	9311.08	110329	2591.87	8075.42	7600.06	NA	NA	275963	63747.3	40033.3	8769.18	1.93778e+06	3284.62	53748.4
259	jej_gf_12_M_4	jej	gf	12	M	4	26200.7	74083.4	NA	37161.9	308160	4.39715e+06	4379.58	1.57564e+06	580268	335046	473095	NA	NA	61030.7	NA	60573.7	NA	12387.5	161945	18291.2	NA	1.93744e+06	8246.58	3342.63	227964	4991.16	NA	17187.5	NA	11787.2	134381	NA	13265.3	28629.1	NA	NA	168106	67001.5	66427	8484.96	3.79076e+06	NA	54315.2
260	jej_gf_3_F_2	jej	gf	3	F	2	12248.7	38463.1	NA	46378.1	231035	5.2948e+06	NA	2.04327e+06	306592	322731	388624	NA	NA	97249.6	6878.28	24696.8	5453.52	7586.46	139497	19972.5	NA	445464	10619	2622.63	188234	5065.28	NA	15712.9	NA	10229.9	121717	3136.66	7252.39	6765.55	NA	NA	67597.6	39945.9	34355	6771.54	3067414	NA	34068
261	jej_gf_3_F_3	jej	gf	3	F	3	14626.2	214008	NA	45196	355825	4.75755e+06	NA	1.86579e+06	395273	314839	388474	NA	NA	71529.8	NA	18182.6	NA	12503.9	111679	18705.1	NA	88588.8	7534.52	4459.27	292093	3367.56	NA	27050.5	NA	8499.68	147179	NA	21543.7	13986.3	NA	NA	65885	33706.7	32326.3	6124.61	5465020	NA	57768.2
262	jej_gf_3_F_4	jej	gf	3	F	4	19569.2	143678	NA	57515.4	283580	5.62348e+06	NA	1162154	371681	325901	507042	NA	NA	61998.8	NA	13758.8	NA	8258.21	93616.7	14858.5	NA	2.73776e+06	5506.53	2695.54	220725	5064.51	3007.25	15779.8	NA	9051.83	142147	NA	25754.7	18720.6	NA	NA	429498	36155.1	23541.7	6257.27	896570	2643.37	67840
263	jej_gf_3_M_1	jej	gf	3	M	1	15448.4	103688	NA	66738.6	523448	3.20887e+06	3051.77	3.1006e+06	571717	532366	276910	NA	NA	123356	NA	17602.6	NA	14063.7	150038	30026.9	NA	103163	10733.7	NA	438571	4281.13	2767.07	26232.9	NA	10750.7	327863	2895	17009.3	15518.8	NA	NA	63042.3	46678.6	35539.9	8067.1	2.58224e+06	NA	55602.5
264	jej_gf_3_M_2	jej	gf	3	M	2	20693.2	922402	NA	75191.5	847979	4.73725e+06	NA	2.92563e+06	348524	165531	432344	NA	NA	56030.7	NA	10035.4	4875.92	13421.2	38946.3	18575.1	NA	NA	4024.36	NA	714843	2514.87	NA	30171.4	NA	8942.58	289056	4784.32	87452.1	46080.1	NA	NA	69249.4	8334.86	6137.96	4658.07	446391	NA	22452.9
265	jej_gf_3_M_3	jej	gf	3	M	3	19020.3	359237	NA	156235	857627	4222664	NA	3.22602e+06	531959	275064	668730	NA	NA	64310.7	5352.67	8377.57	4310.42	11503.7	71459.4	33817.1	NA	3548.78	6901.73	NA	676276	2535.54	NA	31623.3	NA	7944.75	405024	3741.32	41388.1	57141.7	NA	NA	12775	11725.8	8283.14	11042.6	3014158	2537.5	38706.9
266	jej_gf_3_M_4	jej	gf	3	M	4	23334.6	275015	NA	118681	656430	2.49332e+06	NA	2.26781e+06	416779	241404	535539	2670.67	NA	53832.1	7968.13	27894.4	5787.99	15472.9	97048.3	27121.7	NA	2615.75	8633.47	NA	539597	3793.24	NA	27395.1	NA	7048.41	140753	NA	39381.8	33237.3	NA	NA	55861.3	7810.67	5819.9	5043.25	1.95533e+06	NA	37655.5
267	jej_gf_8_F_1	jej	gf	8	F	1	15417.5	65542.4	NA	34785.9	87772.8	2834511	NA	1.22688e+06	381485	234458	311204	NA	NA	39070.9	3725.59	45681.1	NA	10263.4	117483	11301.3	NA	1.20632e+06	6325.07	NA	55513.8	2639.12	NA	19459.6	NA	8003.98	84457.4	NA	10190.4	8851.89	NA	NA	182306	52970.1	40911.5	7561.89	3354648	2533.71	33615.9
268	jej_gf_8_F_2	jej	gf	8	F	2	14956	370583	NA	26475.8	474996	2286878	NA	2.47037e+06	603439	499090	163842	NA	NA	85622.2	NA	24654.9	NA	9359.44	90704.1	25342.5	NA	488921	8184.44	NA	397544	4103.16	NA	23431.9	NA	6672.3	138753	NA	46245.3	44057.4	NA	NA	116114	35576.2	25411.4	9401.38	1.06222e+06	NA	52261.2
269	jej_gf_8_F_3	jej	gf	8	F	3	9082.82	367470	NA	27468.6	451737	2.0822e+06	2820.27	2.65398e+06	755020	612092	82200.1	NA	NA	79801.5	5389.61	21698.5	9910.88	7650.64	25995	20579.7	NA	2725.1	7495.82	6017.82	362806	3093.72	NA	37504.1	NA	5042.08	155311	NA	40781.2	65061.1	NA	2807.88	189674	17839.4	13101.5	15462.8	1.53137e+06	NA	64869.2
270	jej_gf_8_F_4	jej	gf	8	F	4	17004.3	285705	NA	69163.5	432365	4793416	NA	1.69015e+06	664056	535627	1.4433e+06	NA	NA	34253.6	NA	10883	NA	9772.49	30148.5	18907.3	NA	1.00196e+06	4386.07	4047.12	353675	4697.94	NA	20281.8	NA	8661.57	116086	NA	29129.7	55022.4	NA	NA	415590	35392.1	27236.9	11792.1	808201	NA	67196.7
271	jej_gf_8_M_1	jej	gf	8	M	1	20019.6	119800	NA	50424.2	114636	4.06831e+06	3352.25	1.36401e+06	622556	367114	402513	NA	NA	51130.8	NA	41102.1	6893.12	14052.1	207242	24659.8	NA	1.67078e+06	10506	2814.38	80546.2	5514.26	3181.38	26743.4	NA	9743.85	136412	2858.37	16805.2	22731.4	NA	NA	149258	76425	67022.6	8316.85	1.65624e+06	NA	54423.9
272	jej_gf_8_M_2	jej	gf	8	M	2	15411.7	317752	NA	32241.9	435211	1.77629e+06	NA	1.47733e+06	586244	502008	120988	NA	NA	28561.3	NA	8951.12	NA	9620.72	67714.2	22918.8	NA	743206	6534.47	NA	322499	5407.25	4202.18	19531.1	NA	6616.11	166969	NA	32676.5	74321.7	NA	NA	303905	57821.7	38736.5	7098.73	301127	3352.45	102700
273	jej_gf_8_M_3	jej	gf	8	M	3	15296	246854	NA	27452.1	282402	2.36205e+06	3030.75	1.25362e+06	399235	343377	137922	NA	NA	52577.8	NA	19855.4	NA	10481.4	88037.6	11445.8	NA	1.79877e+06	6086.53	NA	229830	4150.9	2902.22	21619.9	NA	8354.79	156779	NA	35136.4	33279.9	NA	NA	161561	78304.7	42518.7	12912	2945533	4308.65	83274.8
274	jej_gf_8_M_4	jej	gf	8	M	4	11032.3	612031	NA	47871.4	706745	1.67653e+06	4081	3655328	708160	603783	222794	NA	NA	95511.1	NA	20174.8	NA	10975.8	61261.3	30976.8	NA	602673	7130.17	NA	565709	5068.23	NA	24550.5	NA	6843.61	255477	2633.88	79796.3	54973.9	NA	2658.66	183586	26514	20526.9	9965.74	2.11795e+06	NA	41950
275	jej_sdm_12_F_2	jej	sdm	12	F	2	35162.4	181974	NA	58312.6	211523	3.1657e+06	NA	1.46514e+06	800011	615719	268399	NA	7972.88	29498.3	103341	833108	NA	12726.5	151335	253245	NA	1.26665e+06	5818.36	3533.39	164157	4907.23	2856.39	7766.99	NA	70703.1	93889.1	NA	8166.04	14859.5	NA	NA	261916	31995	44497.3	19721.2	4159644	2544.37	89554.7
276	jej_sdm_12_F_3	jej	sdm	12	F	3	29032	275476	NA	134469	241239	1120327	NA	1.39366e+06	331234	285635	191523	NA	5398.45	18406.9	39153.7	323659	NA	9388.18	18978.8	27120.2	NA	2.36966e+06	3064.32	6061.87	185764	NA	NA	13460.9	NA	19818.6	125749	NA	29023.6	50990.5	NA	NA	201000	9278.66	7793.71	9190.7	3.61638e+06	NA	48321.1
277	jej_sdm_12_F_4	jej	sdm	12	F	4	25059.3	415270	NA	93386.4	636142	2.11469e+06	NA	2777528	622800	392742	412480	NA	4286.13	68561.8	75192.5	699186	4169.09	9479.25	50969.4	71643.4	NA	4688.49	5017.45	4296.31	485096	4063.4	NA	22288.3	NA	58058.9	169383	NA	50633.2	74662.2	NA	NA	201922	6489.62	6399.88	10834.2	7895225	NA	53630.4
278	jej_sdm_12_M_1	jej	sdm	12	M	1	41440.7	2.30668e+06	NA	63352.3	1.36376e+06	3.59912e+06	6787.34	8779815	2.15243e+06	2.10863e+06	198951	NA	4981.94	565633	201386	1.06858e+06	9847.87	12893.9	35093.6	79475.5	NA	220313	3557.98	NA	1.11574e+06	10506.9	2646.64	32041.8	NA	55547.3	445790	6781.23	284969	134271	NA	4406.25	81199.3	18657.5	8308.49	19088.2	295810	NA	268375
279	jej_sdm_12_M_2	jej	sdm	12	M	2	30954.6	1293062	NA	81787.7	1.35985e+06	3.54545e+06	6815.46	7439165	1359703	1.51104e+06	130122	NA	3792.57	347702	90188.5	1.62626e+06	6509.92	10064.9	12590.7	64131.8	NA	869049	5331.63	NA	1.06489e+06	8918.39	2663.82	25392.6	NA	59248.4	376344	7585.44	164739	143066	NA	4259.36	170344	22801.4	13811.3	11644.7	319646	NA	514764
280	jej_sdm_12_M_3	jej	sdm	12	M	3	56486.9	1.11044e+06	NA	41484.2	902013	4684176	4846.28	5105152	1796770	1.74689e+06	181937	3863.25	11523.3	88248.5	386521	2.59719e+06	12951.2	15566.5	34134.5	122847	NA	1.88678e+06	5295.12	4169.64	708015	10510.1	4769.71	27453	NA	148996	247814	NA	171867	107446	NA	5809.2	317916	23362.9	23966	23153	409708	NA	601412
281	jej_sdm_12_M_4	jej	sdm	12	M	4	56796.3	747072	NA	47366.9	744703	2.34392e+06	5209.95	3.39366e+06	814896	683328	70626.2	3870.9	4275.56	100629	116357	1.18936e+06	NA	7820.84	12606.3	135480	NA	504963	3481.32	NA	597813	7549.13	3481.46	15552.8	NA	24009.8	188088	NA	94962.8	60285.2	NA	4156.58	205729	20159.2	6285.54	9157.19	125819	NA	171580
282	jej_sdm_3_F_1	jej	sdm	3	F	1	24153.1	741745	NA	78342.5	754200	3.84194e+06	NA	2.89962e+06	258494	226410	340347	NA	3463.22	95371.8	230681	1.06922e+06	20927.5	13615.6	52053.1	38999.7	NA	2545.07	4014.57	2555.93	623927	3423.79	NA	40456.1	NA	56080.3	404657	NA	79906.3	42758.2	NA	NA	NA	4550.16	9270.76	30000.2	1.42137e+06	NA	19797.3
283	jej_sdm_3_F_2	jej	sdm	3	F	2	21711.3	131272	NA	48858.2	309345	3885073	NA	1.06755e+06	256979	176991	1.11339e+06	NA	3106.97	27596.8	106386	612883	8804.15	11917.3	65343	63152.8	NA	4473.02	6440.07	2863.98	233116	2662.88	NA	19015.5	NA	52633	80841.2	NA	17579	21926.6	NA	NA	22430.1	9537.49	11855.8	10161.1	1613037	NA	21017.4
284	jej_sdm_3_F_3	jej	sdm	3	F	3	19716.4	656481	NA	177934	686744	3.41124e+06	NA	3289414	249476	199578	708766	2639.03	NA	88094.2	119392	298082	5181.44	11194	29072.9	19459.5	NA	NA	3809.36	3052.45	543597	NA	NA	24900.2	NA	40454.3	250585	NA	73102.8	38080.1	NA	NA	23756.8	5080.72	9817.36	23646.1	1.49313e+06	3549.62	30272.9
285	jej_sdm_3_F_4	jej	sdm	3	F	4	25790	116409	NA	46321.6	264768	9632923	2581.06	1771702	711387	547673	529602	NA	NA	70519.9	37945	265558	NA	14401	182808	78235.5	NA	823550	8581.63	NA	212785	6391.85	4880.78	16505.1	NA	95676	255965	NA	21330	31131.9	NA	NA	233499	51373.3	67614.5	7586.64	7990990	NA	48480.6
286	jej_sdm_3_M_1	jej	sdm	3	M	1	24541.9	205578	NA	36630.2	215897	5.81428e+06	NA	1.04315e+06	235192	298818	182215	2572.31	14421.9	35472	181296	1410638	7325.29	8355.99	65433.9	22809.5	NA	28123	3881.93	2589.09	176833	5413.02	NA	19934.2	NA	184234	302085	NA	28162.4	15247	NA	NA	192215	20331.2	53484.5	23371.7	298472	NA	68345.9
287	jej_sdm_3_M_2	jej	sdm	3	M	2	18364.3	597926	NA	45155.5	600006	5.94792e+06	NA	2.32348e+06	410840	252384	330540	NA	8135.06	61471	150244	901926	5937.83	9537.61	80094.4	35259.8	NA	3369.75	4907.28	3837.06	491843	2625.77	NA	26283.8	NA	76742.3	346682	3402.62	58716.9	64160.4	NA	NA	129401	9055.84	14141	12652	484321	NA	48764.4
288	jej_sdm_3_M_3	jej	sdm	3	M	3	90340.6	604421	NA	67819	351247	2408260	2965.89	1.8289e+06	600815	594661	270535	NA	6778.72	30480.9	167536	1.61432e+06	7142.14	13211.9	86533.8	323699	NA	520165	5697.67	3667.68	267100	3042.73	6286.14	16845.7	NA	67497	297112	3159.79	71943.2	17249.6	NA	NA	345452	24258.7	44470.9	28314.8	963755	NA	116435
289	jej_sdm_3_M_4	jej	sdm	3	M	4	14794.8	167582	NA	35955.7	300220	3.50505e+06	NA	912718	105922	133285	244565	NA	14803	23220.1	245936	1.19434e+06	9516.13	8899.17	51121.1	43327	NA	NA	6309.21	4298.93	231501	2626.81	NA	14222.2	NA	103487	141347	NA	26346.3	11838.9	NA	NA	3165.77	5350.16	10987.5	17879.6	409281	NA	24785.7
290	jej_sdm_8_F_1	jej	sdm	8	F	1	39949.3	847054	NA	40140.1	1.08639e+06	1.8738e+06	2888.5	4.03078e+06	1.19074e+06	1.36117e+06	117490	3112.49	8672.86	202605	466390	2.75524e+06	25821.3	11863.4	36239.3	274020	NA	864628	3343.79	2623.84	824317	10163.8	3959.41	29615.1	NA	306437	235556	3551.88	121660	59759.6	NA	2920.94	205159	13774.8	19908.3	24793.4	501670	NA	61119.5
291	jej_sdm_8_F_2	jej	sdm	8	F	2	60012	848233	NA	42230.1	875888	5.27274e+06	3457.27	5.39455e+06	1.17711e+06	1.24277e+06	545391	2596.95	7138.65	270473	350751	1.8776e+06	15032	11903.1	283686	135671	3740.97	764865	5802.84	2512.31	707387	7130.9	2525.73	32529.1	NA	158716	452599	3930.39	97449.6	62575	NA	3125.04	244352	14001.9	28714.6	26590.9	1.33977e+06	NA	70558.2
292	jej_sdm_8_F_3	jej	sdm	8	F	3	75915.3	654653	NA	57090.3	1.11955e+06	2.29968e+06	4363.8	5484817	847564	1.30879e+06	127501	3178.54	4414.11	260398	513050	2488426	23550.8	11682.5	44186.1	319984	3341.95	167027	3955.19	NA	895071	5775.8	6561.17	39560.7	NA	240064	423081	3758.59	72047.7	60986.2	NA	4187.62	73539.1	9637.7	22036.7	32077.6	3.74026e+06	2959.95	113661
293	jej_sdm_8_F_4	jej	sdm	8	F	4	37564	395759	NA	71406.1	635225	5873478	NA	1627360	381506	651144	381027	NA	11213.6	85981.8	402685	2.41057e+06	26341.2	10624.3	39149.5	248357	NA	213197	5522.8	NA	494372	3986.21	3322.3	20480.6	NA	243522	181912	NA	52492	25342.5	NA	NA	94736	11527	22103.4	24923.6	1.47692e+06	NA	109556
294	jej_sdm_8_M_1	jej	sdm	8	M	1	36780.4	168764	NA	49930.1	603136	4948499	5119.47	1445076	417620	701950	640961	2612.13	7213.03	84884.5	261247	2.29152e+06	18404.4	11088.4	116592	292531	NA	141256	7957.74	2642.96	467588	4318.56	5898.88	24165.5	NA	288709	260265	NA	21909.5	44116	NA	NA	19372.7	42826.9	41411.4	17506.5	7032991	NA	664445
295	jej_sdm_8_M_2	jej	sdm	8	M	2	41847.1	115426	NA	42335.6	557830	2.7794e+06	2877.11	1.44314e+06	446806	761588	370135	NA	2787.73	63967.8	226075	1.91851e+06	12723.5	12968.4	125612	98641.1	NA	751661	8036.62	NA	423452	5636.89	5453.19	20852.1	NA	206432	141668	NA	16929.6	23180.5	NA	NA	55870.6	24522.7	34416.5	11795.5	4448761	NA	91562.5
296	jej_sdm_8_M_3	jej	sdm	8	M	3	42177.8	758419	NA	56631.2	696352	3030934	4052.95	3063021	842534	700378	655987	3236.96	4284.5	147117	100232	765947	7564.72	12791.3	161386	69774.3	NA	618764	4785.05	NA	575541	8280.92	4364.98	28090.8	NA	81144.5	263650	4196.54	88368.7	51769.6	NA	NA	56986.7	22336.7	26120.4	8431.07	16658169	NA	71206.6
297	jej_sdm_8_M_4	jej	sdm	8	M	4	40522.1	335988	NA	57027.6	414729	5018374	3397.74	2.40192e+06	1.01611e+06	881652	362363	3412.87	NA	81516.7	31471.9	457440	4793.45	12292	181125	123036	NA	671829	8807.93	NA	313949	7104.68	3874.1	23770.3	NA	35958.7	263862	NA	38559.4	65500.7	NA	NA	54200.5	32003.5	27670.1	17857	9047180	NA	75376.9
298	jej_spf_12_F_1	jej	spf	12	F	1	95094.9	1.13766e+06	NA	48611.8	860794	1.13143e+06	3912.33	6.62624e+06	1.28709e+06	901940	296962	4009.34	NA	187189	2.06889e+06	4.71779e+06	33962.1	17628.6	22304.8	312241	NA	8642.49	8392.27	NA	648023	5612.21	2945.77	58074.6	NA	28829.3	330379	3532.83	159839	147853	NA	4355.87	558609	3767.13	7258.24	3077.93	7911391	NA	40651.4
299	jej_spf_12_F_2	jej	spf	12	F	2	240620	245701	NA	51748.4	1.48277e+06	736421	4695.53	7517688	1.10878e+06	1.45107e+06	146696	2518.95	NA	369808	1.78606e+06	3.93062e+06	31179.1	17986.1	35117.2	348162	3887.14	56804.6	8554.3	NA	1.22474e+06	4705.16	3121.91	52514.4	NA	14217.2	518201	NA	34648.1	27771.6	NA	3319.64	94790.2	4702.89	9925.87	15612.4	1.24258e+06	5686.14	82687.8
300	jej_spf_12_F_3	jej	spf	12	F	3	46092.4	243205	NA	60855.1	290498	1.41029e+06	2525.11	1.51183e+06	421019	580252	363324	NA	2563.12	70961.3	1.64692e+06	4.79599e+06	16182.4	6974.01	28871.3	296756	NA	2.63889e+06	6115.19	3831.43	233324	4263.34	2913.77	21501.7	NA	13526.8	142409	NA	37994.3	27151.4	NA	3376.02	130219	3995.31	10325.1	4308.59	1.27845e+06	NA	63682.5
301	jej_spf_12_M_1	jej	spf	12	M	1	225513	133575	NA	42123.9	305291	665474	3595.44	1990963	318648	967822	413232	5646.47	NA	83382.5	1.29997e+06	3.82614e+06	12547.1	7444.97	44614.4	214459	2897.73	343728	7297.99	NA	233301	6583.48	NA	36099.5	NA	36244.3	208817	NA	31653	84719.8	NA	NA	3208.2	8485.7	9991.15	4027.85	5.99001e+06	9719.69	40002
302	jej_spf_12_M_2	jej	spf	12	M	2	84852.4	332774	NA	56390.3	480547	993757	8313.12	4.18479e+06	1114055	1.956e+06	824136	5475.39	NA	221712	916650	4.54221e+06	18322.5	14463.3	174422	207728	6100.61	327559	7108.94	NA	375830	9337.5	5034.46	44933.3	NA	41830.4	552161	NA	49086.6	40374.5	NA	4870.2	97956.8	10019.3	19046.7	13502.7	6495754	NA	45890.9
303	jej_spf_12_M_3	jej	spf	12	M	3	102896	284844	NA	49245.2	435428	1.7748e+06	5853.73	3.07368e+06	1.12506e+06	2.71666e+06	375220	4128.06	NA	206087	1127357	4.84694e+06	16154.7	12321.1	261299	248988	3122.91	542157	7409.25	2599.39	306846	11790.6	5539.16	35523.5	NA	33749.6	380729	NA	36290.2	80248	NA	4112.55	12710.2	12292.6	14762.5	7958.12	11171633	2820.73	45329.3
304	jej_spf_12_M_4	jej	spf	12	M	4	76418.4	437225	NA	46244.1	409396	2230497	6372.09	3.9694e+06	2.0759e+06	3.67961e+06	373630	8315.13	NA	165824	1.51401e+06	4.23382e+06	11522.2	19996	131384	271745	3207.42	413821	8207.64	NA	316998	18754.6	6381.42	49692.6	NA	28092.3	736240	NA	53956.3	316865	NA	4238.63	9306.76	24213.4	40675.2	14443.5	7.63843e+06	NA	187006
305	jej_spf_3_F_1	jej	spf	3	F	1	25948.1	165925	NA	54802.1	249901	3.60987e+06	3699.27	1.04589e+06	203835	414858	138913	2577.79	2528.2	62321.6	1.42041e+06	5.26133e+06	19461.1	9052.38	41044.1	162230	NA	433845	5792.85	2714.17	204039	7115.08	NA	27102.3	NA	8972.27	78730.9	NA	19041.9	30746.9	NA	NA	87650.5	9686.79	6290.88	4444.73	742499	NA	58247.7
306	jej_spf_3_F_2	jej	spf	3	F	2	33262.3	182532	NA	108951	256664	1.93367e+06	3056.38	1.27554e+06	301356	590141	539321	NA	NA	58951.9	1.2768e+06	4.27347e+06	21018.7	9555.4	186056	204662	NA	1.45113e+06	13213.8	2536.24	211643	4983.31	2868.5	18948.2	NA	8785.91	103411	NA	23632.4	27670.6	NA	NA	117846	14996.9	14455.3	5883.67	24761044	NA	49395.9
307	jej_spf_3_F_3	jej	spf	3	F	3	45584.4	75449	NA	80715.1	161886	3.2661e+06	3658.76	1.75632e+06	226538	378938	1.56377e+06	4293.33	NA	63257.2	535746	4.10511e+06	8869.66	11629	242776	86366.4	NA	243021	9919.79	3418.94	130509	3664.94	2628.49	23902.7	NA	16862.4	88220.6	NA	14987.1	13399.3	NA	NA	111192	42581.3	36532.5	6093.72	22510202	3284.99	23267
308	jej_spf_3_F_4	jej	spf	3	F	4	32008.1	227777	NA	504469	523334	1.79025e+06	NA	2.65341e+06	378339	190395	2.0912e+06	NA	NA	63249.7	16938.2	114265	NA	12415.5	123724	263121	2673.21	3907.11	13038.7	2775.46	432325	NA	NA	18702.4	NA	4889.08	287410	9065.63	26577.3	32079.6	NA	NA	31722.6	6514.62	9616.2	3521.6	8.32797e+06	NA	9930.28
309	jej_spf_3_M_1	jej	spf	3	M	1	25672.7	47748.4	NA	65913.6	169243	2.78951e+06	NA	1.5716e+06	349019	365508	708798	NA	NA	94153.2	6022.45	177212	NA	11805.4	211158	92569.8	2948.19	2.25572e+06	10573	NA	133568	6444.23	NA	22301.9	NA	8255.96	92303.7	NA	12208.1	10564.1	NA	NA	210892	36163	23478.1	4662.88	21456346	3049.41	23117.4
310	jej_spf_3_M_2	jej	spf	3	M	2	30221.6	176949	NA	63973.2	221757	1.96627e+06	3433.51	1.18658e+06	416925	689057	271016	NA	3040.67	77315.1	645583	4.13405e+06	10606.9	9858.43	138265	248674	NA	3.05312e+06	6108.56	NA	176832	5273.3	5850.43	38974.6	NA	58399.6	601028	NA	33377.2	19020	NA	NA	144363	24687.7	17744.8	6171.49	6440865	2734.58	83930.8
311	jej_spf_3_M_3	jej	spf	3	M	3	21958	48485.8	NA	55553.3	81056.7	2239835	2806.49	1.11172e+06	324939	344973	582961	NA	NA	55449.3	3773.37	97023.4	NA	11375.5	140487	68049.2	NA	1.7119e+06	7031.03	2986.67	54753	5854.68	NA	29145.9	NA	6086.25	105096	NA	11087.3	8077.05	NA	NA	296237	33736.3	15025	3624.13	5.47054e+06	NA	42629.2
312	jej_spf_3_M_4	jej	spf	3	M	4	32311.6	188907	NA	117594	576812	1.65334e+06	5152.95	4500844	668645	691504	525739	NA	NA	247091	4557.33	88625.5	3613.8	21438.5	184254	206242	4232.2	1.30103e+06	11992.1	NA	475760	7396.74	3151.01	22196.5	NA	5811.45	524261	NA	37644.8	22975.2	NA	3105.13	283267	15668	11515.8	7817.73	11097845	NA	32844.9
313	jej_spf_8_F_1	jej	spf	8	F	1	13873.8	243416	NA	186232	659219	1.21716e+06	NA	2.75087e+06	388245	262165	579076	NA	NA	101862	209297	1.49203e+06	4219.7	12712.6	32832.3	32010.7	NA	NA	4716.46	NA	533168	NA	NA	22811.7	NA	3596.15	196579	NA	33041.4	26412.6	NA	NA	1.2281e+06	3034.69	NA	4177.93	983268	NA	20012.5
314	jej_spf_8_F_2	jej	spf	8	F	2	143945	89203.3	NA	53851.1	217268	2.78846e+06	2979.52	1.71525e+06	129317	412052	1.00983e+06	8356.39	NA	62264.6	2.43063e+06	3.39801e+06	9996.88	9394.23	347225	91038.4	10285	7670.2	8804.13	3057.73	180481	2700.45	NA	40599.7	NA	14194	65095.9	4045.82	14893.6	26478.7	NA	NA	6061.68	22474	14868.5	5559.2	48136920	37009.5	9093.83
315	jej_spf_8_F_3	jej	spf	8	F	3	59562.1	45528.1	NA	84736.4	213876	4046647	3047.23	2.07647e+06	208614	350601	799735	8018.4	NA	89611	243705	2090181	5309.16	11408.7	184023	63142.3	3414.4	102299	9881.38	NA	160597	6964.9	NA	20510.7	NA	16338	79148.8	NA	8051.62	12796	NA	NA	26011.7	33623.4	33703.6	5660.44	45694156	24927	11924.1
316	jej_spf_8_F_4	jej	spf	8	F	4	53123.3	50183.6	NA	88754.2	256413	1.51634e+06	NA	2.53941e+06	331911	595597	1.12938e+06	NA	NA	114224	2102403	3.50904e+06	9772.9	8200.25	209524	129382	NA	814814	7625.15	NA	211158	8653.87	NA	20152.6	NA	6603.68	100750	NA	10281.1	18934.3	NA	NA	69397.5	9181.93	11522.1	2758.84	33370090	NA	15263.7
317	jej_spf_8_M_1	jej	spf	8	M	1	459893	86911.8	NA	28481.5	145586	568280	3803.23	1.03129e+06	104207	497544	349869	8444.55	3324.79	72676.3	1.22736e+06	4633201	22891.8	7406.5	79337.9	289490	2957.54	37861.3	4840.5	NA	136222	6756.21	NA	35446.9	NA	13332.5	126323	NA	15190	77915.4	NA	NA	NA	4429.38	8798.95	3074.76	2890802	4006.66	22199.7
318	jej_spf_8_M_2	jej	spf	8	M	2	256166	457034	NA	44605.5	755613	1.09298e+06	3069.5	4599538	1.31013e+06	1.87061e+06	237165	4953.58	NA	207180	1.48576e+06	4.48428e+06	27801.7	10941.6	60492.6	200710	6929.18	1.04311e+06	4850.28	NA	662437	13594.2	4071.39	21973.8	3084.97	9040.54	203085	NA	63316.2	59923.8	NA	2962.41	161118	4995.21	8697.59	5823.33	1.61133e+06	2981.36	63992.8
319	jej_spf_8_M_3	jej	spf	8	M	3	141308	544499	NA	45668.2	411517	1.00351e+06	3833.75	3.54173e+06	592984	517788	574491	8941.84	3067	96435.2	1.1421e+06	4.10033e+06	16725.6	10495.4	134074	119304	4210.97	4731.49	5853.55	2847.68	338077	4344.42	NA	40465.9	NA	7300.91	98440.3	NA	69895.1	41884.4	NA	3450.32	5432.38	8542.79	9240.13	6050.52	17932446	NA	25213.1
320	jej_spf_8_M_4	jej	spf	8	M	4	46687.5	227356	NA	54947.5	125129	3.24339e+06	6304.19	3.27487e+06	1.30128e+06	956729	967519	2866.27	NA	129658	202562	1.94376e+06	4705.87	17162	848866	62358.1	4496.07	267771	12105	NA	91420.2	12809.9	4015.84	33813.8	NA	12157.5	103646	NA	41685.8	14860.2	NA	NA	48743.9	67938.1	120360	13003.4	6053200	NA	35645.6
335	liv_gf_12_F_2	liv	gf	12	F	2	239810	118117	NA	1.17333e+06	261001	5075189	5828.3	35634.9	87408.9	634368	168882	NA	NA	12802	3077.89	11947.5	54928	25867.7	3588.19	52441.9	71110.1	4329.43	9622.82	NA	186110	22579.5	NA	22657.7	NA	13065.7	615795	3454.17	NA	4628.63	6230.73	5556.88	271341	41696.4	4378.89	30260	30987296	2.22002e+06	52744.9
336	liv_gf_12_F_3	liv	gf	12	F	3	224744	80046.8	NA	615235	187717	3.71995e+06	3350.43	15489.8	51177	352975	119857	NA	NA	7717.73	NA	NA	55612.6	19708.6	NA	37455.4	43445.2	4422.3	5346.53	NA	132886	17593.9	NA	17023.6	NA	8515.11	315563	3335.6	NA	4154.26	39739.8	3481.99	139032	24126.5	NA	19775.5	23971068	1.25444e+06	31153.3
337	liv_gf_12_F_4	liv	gf	12	F	4	222104	128404	NA	1.11929e+06	274062	5.27281e+06	4543.4	23594.5	69464.6	523261	106963	NA	NA	9984.29	NA	NA	70011	23909	NA	52279.2	64543.4	17543.4	10078.1	NA	216924	15359.9	NA	22709.1	NA	9869.54	544681	NA	NA	5116.98	10237	5881.61	199261	34272.5	3156.54	40775.5	33849972	3721201	47418.5
338	liv_gf_12_M_1	liv	gf	12	M	1	118362	94577.3	21803.2	544965	190404	4.57212e+06	7328.77	8828.06	74060.2	294774	411126	NA	NA	9779.31	NA	NA	55269.6	37559.5	3878.84	29233.5	38714.2	16202	10825.6	NA	151827	18402.4	NA	15668.1	NA	7797.03	446566	NA	NA	3295.32	65643.4	NA	106687	41898.9	4625.46	15699.5	24674658	1.41277e+06	48490.2
339	liv_gf_12_M_2	liv	gf	12	M	2	171068	82434.2	NA	536061	192625	4625949	7193.25	13816.8	59912.9	295868	146389	NA	NA	9372.87	NA	NA	60631.5	38839.5	NA	52646.9	57029.3	8542.19	10251.1	NA	142944	20124.8	NA	11250.6	NA	11159	495199	NA	NA	2516.48	3802.52	NA	170809	51069.1	4890.53	16161.4	23947352	1.46236e+06	49508.7
340	liv_gf_12_M_3	liv	gf	12	M	3	154567	62351.1	26506.4	716541	166074	3.94572e+06	7205.6	10957.2	44436	356471	300434	NA	NA	6887.89	NA	NA	58181.8	26296.2	2583.29	29594.7	39191.6	11133	9506.06	NA	133144	8462.39	NA	9583.6	NA	6703.17	345670	NA	NA	NA	35565.5	NA	107430	73556.3	4520.7	12138.2	25100680	1.51566e+06	68223
341	liv_gf_12_M_4	liv	gf	12	M	4	163579	93887.9	17733.6	693328	193400	4158083	6601.93	10894	48698.1	307639	164492	NA	NA	10618.3	NA	NA	53870.8	38796.7	NA	35565.6	47678.2	10658.4	7711.22	NA	157857	14787.9	NA	14716.2	NA	7546.56	443841	NA	3654.03	2878.84	67916.5	NA	89721.4	47999	4392.11	11707	20614938	1.43981e+06	80071.2
342	liv_gf_3_F_1	liv	gf	3	F	1	306540	119008	NA	1.87794e+06	153199	2.26317e+06	2867.08	12508.8	61408.9	592932	232762	2507.09	NA	7489.46	NA	NA	44473.1	27622.4	5177.32	24396.8	66641.8	31449	NA	NA	117571	39167.3	NA	36950.9	3927.36	6221.07	651455	NA	2762.69	3153.76	3127.68	3731.65	292636	17978.8	2505.6	13779.2	19590724	972548	47832.1
343	liv_gf_3_F_2	liv	gf	3	F	2	294071	143454	NA	1.54048e+06	177609	2.31237e+06	4536.41	11380.4	85649.8	501268	198258	3011.03	NA	9402.64	NA	NA	45399.9	19493.5	4527.48	18507	47426	32937.1	2894.57	NA	127849	16842.9	NA	45292.1	2534.48	6083.75	575656	2576.42	NA	5378.53	3705.68	3357.41	210469	18941.2	NA	21066.5	23390852	1.14405e+06	53783
344	liv_gf_3_F_3	liv	gf	3	F	3	411235	157515	NA	1.84273e+06	137494	2.48746e+06	3265.54	14393.6	46649.3	452778	169896	NA	NA	9525.64	3314.62	3903.94	45551.3	22433.4	3277.8	23673.9	66847.5	51533.4	3184.57	NA	103121	12068.3	NA	58008.4	NA	9885.93	731952	NA	NA	5966.74	3853.87	3980.41	328589	20164.9	NA	22833.4	23202376	1.19589e+06	54468.6
345	liv_gf_3_F_4	liv	gf	3	F	4	365970	115047	NA	1.44902e+06	170676	2.91235e+06	NA	20790.3	66237.5	563028	226563	NA	NA	9037.47	8457.59	8215.8	41504.6	26439.4	5854.33	16808.1	54827.9	511397	2645.45	NA	122171	15623.8	NA	32497.8	NA	4346.39	533620	NA	NA	4397.86	23540.9	4363.98	360211	19837.4	2656.41	32994.4	24153928	1.20695e+06	65163.8
346	liv_gf_3_M_1	liv	gf	3	M	1	375398	135559	NA	1.14233e+06	140637	2.54986e+06	3354.1	10272.6	62027.5	634195	446075	NA	NA	11797.8	NA	NA	43834.3	25412.4	7501.1	12117.9	50782.1	11146.7	NA	NA	103071	16608	NA	46650.3	NA	9067.48	583872	NA	4032.67	4436.38	60073.1	3219.17	133901	18649.5	NA	16396.7	21253274	983883	49902.7
347	liv_gf_3_M_2	liv	gf	3	M	2	372898	169729	NA	2.27783e+06	212480	2.61649e+06	2717.34	13247.9	45048.8	527224	132210	NA	NA	10800.1	NA	NA	41868.4	32434.2	NA	18672.2	64487	14220.7	NA	NA	165995	11699.7	NA	59441.7	NA	11706.4	710866	NA	2584.46	6333.43	31497.3	3184.26	221437	20590.4	3381.58	20146.5	21528990	1.06653e+06	40942.4
348	liv_gf_3_M_3	liv	gf	3	M	3	298080	115062	NA	1.12021e+06	175384	2.73979e+06	3359.55	11065.7	55446.9	384217	94418.6	NA	NA	9623.92	NA	4200.72	43743.2	23425.7	NA	22027.7	45216.1	7278.37	NA	NA	140157	18241.2	NA	40518	2826.72	11166.6	533721	NA	4600.15	5623.69	44981.5	2553.16	86886.7	19576.2	NA	14905.9	23059542	909068	40697.1
349	liv_gf_3_M_4	liv	gf	3	M	4	302254	125841	NA	2.18557e+06	204777	3.00406e+06	3497.22	12636.7	39590	539615	134124	NA	NA	9538.96	NA	NA	44381.9	28152	NA	15891.5	61163.4	32981.5	3216.77	NA	142887	18361.2	NA	34265.4	NA	10041.2	539068	NA	3076.08	5588.2	3422.37	4290.61	344232	20601.4	3323.51	18656.8	22089450	1.27712e+06	43060.3
350	liv_gf_8_F_1	liv	gf	8	F	1	215193	96636.5	NA	699615	170999	3330948	2875.76	22118.8	62277.1	286253	292811	NA	NA	10287.5	25089.5	46452.5	54819.3	28004.4	3128.41	30067.2	45478.7	22557.5	5930.61	NA	118424	14428.8	NA	16147.2	NA	11442.3	391467	2506.4	NA	4284.76	4836.51	2973.67	234791	30358.1	4267.16	23058.9	25492866	1.51772e+06	33448.7
351	liv_gf_8_F_2	liv	gf	8	F	2	235621	103627	NA	850135	207270	4.38228e+06	4768.51	16231.6	49872.1	316341	99547.8	NA	NA	9880.52	NA	NA	64325.2	27401.6	2840.22	56393.4	55864.4	8221.8	8908.75	NA	160969	17884.8	NA	15894.2	NA	9683.35	522046	2594.5	NA	5486.1	5649.94	2918.58	240011	23670.3	5344.3	22503.1	30080424	1951192	39208.5
352	liv_gf_8_F_3	liv	gf	8	F	3	258178	94058.2	NA	1017512	249071	4899633	4472.4	13915.1	33747	289463	79479.4	3270.15	NA	8253.34	NA	NA	70583.8	21638.7	NA	57130.3	57047.7	3844.58	6234.98	NA	210317	12535.7	NA	15071.3	NA	6782.41	479313	4551.44	NA	3493.6	6603.41	3792.93	199596	27353.3	3426.53	21416.9	30406458	1.97491e+06	41891
353	liv_gf_8_F_4	liv	gf	8	F	4	261911	125601	NA	706147	302305	5732414	8251.45	23801.8	53014.5	298374	97133.9	NA	NA	21078.6	NA	NA	61562	22520.6	2631.34	65051.8	54078.5	8701.35	8403.95	NA	234157	20535.6	NA	11718.6	NA	6596.21	546989	NA	NA	4763.26	3731.86	3161.77	181986	27056.1	3939.84	21348.6	24682952	1.53767e+06	29855.4
354	liv_gf_8_M_1	liv	gf	8	M	1	115024	107952	31266.3	1.46783e+06	171064	6.27013e+06	4469.23	10035.3	130526	338388	418834	NA	NA	10860.8	NA	3676.18	63618.9	38238.3	2973.89	56196.2	44347.9	9746.98	11835.7	NA	116438	28887.4	NA	11132	NA	8087.91	485976	NA	3235.53	3241.34	45387.4	NA	104408	69922.9	7774.58	19148.7	33574748	2229683	61287.5
355	liv_gf_8_M_2	liv	gf	8	M	2	138720	92157	15735.7	804360	210304	4.96234e+06	4460.96	6430.3	54237.8	297685	279639	NA	NA	6675.4	NA	2737.67	50155	19591.3	NA	37774.4	39677.8	10488.6	9264.71	NA	143577	13303.7	NA	11091.9	NA	6513.36	371532	NA	NA	NA	47464.5	NA	156558	34561.2	2969.51	15571.4	29651186	1.72237e+06	57592.7
356	liv_gf_8_M_3	liv	gf	8	M	3	243028	108665	NA	773332	246418	4237363	4567.9	7937.24	41025.6	463192	325460	NA	NA	6341.23	NA	NA	55759	38348.2	NA	57707.1	54199.9	12308.7	11266.8	NA	179330	69331.1	NA	11112	NA	7485.57	412454	NA	NA	NA	9537.09	3133.24	186959	65212.1	7282.97	14158.8	18960776	2.03024e+06	115624
357	liv_gf_8_M_4	liv	gf	8	M	4	179629	69996.7	NA	824638	195237	3749190	6333.74	7419.06	37887.8	349317	225601	NA	NA	6247.46	NA	NA	51199.7	39337.4	NA	32037.7	59628.6	12955	11702.6	NA	148591	22389.5	NA	12346.5	NA	14412.2	358064	NA	3271.28	2551.82	29591.2	NA	158861	56260.4	4356.53	11359.6	25012302	1.77514e+06	88369.7
358	liv_sdm_12_F_1	liv	sdm	12	F	1	93848.2	115150	36578.7	891337	186672	5813403	3133.21	21178.4	140068	308618	62811.2	NA	NA	32725.3	NA	NA	42060.4	22834.2	NA	41980.2	22434.3	13120.2	5495.13	NA	141739	28493.2	3088.08	8177.35	NA	7356.07	334150	NA	NA	2887.38	59073.3	2957.42	82595.5	37181.4	5388.34	25938.3	34635092	1.33256e+06	20729.4
359	liv_sdm_12_F_2	liv	sdm	12	F	2	149362	81353.6	11991.4	579168	203160	5.07303e+06	5691.85	20012.4	54330.6	270590	320646	2721.56	NA	10954.2	NA	NA	48678.8	20363.6	4946.63	41244.1	37846.2	11621.2	7312.64	NA	141722	15476.8	NA	10413.2	NA	7062.78	348441	NA	3629.07	4749.83	26965	NA	141901	55317.8	4634.98	16431.9	22907566	1.7176e+06	59616.9
360	liv_sdm_12_F_3	liv	sdm	12	F	3	156022	61866.6	16112.4	791859	179990	4.39399e+06	2959.7	22242.3	56584.8	385934	72113.6	NA	NA	21328.3	NA	NA	51144.3	15774.3	NA	29810.5	30212.4	10993	6179	NA	136360	7790.04	NA	6848.21	NA	7451.94	274444	NA	NA	4728.15	27342.9	3861.98	144005	56492.1	4936.06	18303.8	28159888	1.78676e+06	72897
361	liv_sdm_12_F_4	liv	sdm	12	F	4	192433	85402.8	NA	629381	190264	3615834	4984.05	31033.3	39578.6	417953	51319.1	NA	NA	11218.9	NA	NA	53511.3	15583.6	NA	39337.3	43868.7	15981.5	5429.4	NA	147735	18762.8	NA	8186.56	NA	6701.48	398036	2933.36	NA	4514.08	7885.86	2964.78	172101	47356	4002.67	16121.2	23013338	1.62455e+06	73874
362	liv_sdm_12_M_1	liv	sdm	12	M	1	130513	87465	NA	606929	141441	5.04961e+06	7640.39	5514.3	30032.3	266382	216366	2601.39	NA	6478.28	NA	2593.89	52274.1	22920.2	NA	28700.2	57787.4	8373.95	11405	NA	93197.7	6154.5	NA	14158.5	NA	9810.94	454902	NA	3238.23	3324.57	15449	NA	158429	50995.5	4258.34	20943.9	32680060	1.94987e+06	41310.3
363	liv_sdm_12_M_2	liv	sdm	12	M	2	212142	93464.4	NA	1.16795e+06	227850	4.31511e+06	6513.4	14908	34011.2	259113	231565	NA	NA	8093.41	NA	3934.32	53264.8	20243	NA	32039.2	62977.3	17535.8	6963.22	NA	184273	2886.76	NA	22665.7	NA	8788.96	518166	NA	NA	3508.32	12512	3830.71	177132	40332.5	3910.32	20297.2	35659912	2316279	40073.2
364	liv_sdm_12_M_3	liv	sdm	12	M	3	191180	97849	NA	585815	161061	4.99066e+06	7346.81	7556.74	28323	194082	136289	NA	NA	7446.08	NA	2545.66	73122.3	18534.5	NA	40316	59309.2	16891.1	8543.21	NA	126926	8173.29	NA	17145.6	NA	8951.38	437209	NA	NA	2921.65	6763.99	3173.16	144776	53666.8	7920.91	17408.6	29602868	1.74931e+06	56404.8
365	liv_sdm_12_M_4	liv	sdm	12	M	4	197004	82719.9	NA	667374	207277	5.04917e+06	10387.2	12779.2	35635.4	214323	144898	NA	NA	8001.3	NA	NA	56744.1	20818.7	NA	43512.1	61308	9257.18	9296.1	NA	150515	7551.62	NA	12047	NA	10337.1	524652	NA	4821.9	3417.39	6857.02	NA	185116	53869.2	5356.66	23049.5	29981828	1507585	72515.2
366	liv_sdm_3_F_1	liv	sdm	3	F	1	343071	148610	NA	1953318	203555	2.4356e+06	4131.66	10331.5	115094	1.05946e+06	128106	2588.36	NA	13105.7	NA	NA	26759.2	41241.4	5544.9	17469.1	45473.3	11901	2677.98	NA	161370	16448.5	NA	39983.2	4023.3	5252.09	630203	4756.12	NA	3997.8	16148.2	5235.04	236916	16664.5	7838.15	26677.7	23183364	1.12155e+06	55789.9
367	liv_sdm_3_F_2	liv	sdm	3	F	2	339506	138418	NA	1.52782e+06	195683	3.22046e+06	3484.55	9615.62	111703	798680	549486	NA	NA	9381.06	NA	NA	35302.1	35082.5	9707.73	30171.1	55227.9	25166.8	3550.08	NA	139725	21874	2580.74	36400.1	NA	7729.27	714105	2858.12	3683.19	5642.66	23595.7	4109.47	257540	28974.9	4483.48	25960.8	24819206	1224713	63844.4
368	liv_sdm_3_F_3	liv	sdm	3	F	3	431330	141013	NA	2.89914e+06	203375	2.58586e+06	NA	8092.17	96806.1	677646	168729	NA	NA	8144.34	NA	NA	42295.5	31484.1	NA	18506.3	47770.4	20917.1	NA	NA	173277	7830.72	NA	72965.7	3260.1	6002.24	760364	NA	4393.43	5524.87	12320.1	4629.13	265615	18038.8	NA	27759.2	23711274	1.31515e+06	39209.1
369	liv_sdm_3_F_4	liv	sdm	3	F	4	257623	82111.4	NA	881873	183915	3.62725e+06	5254.56	7986.26	88710.1	482113	131904	NA	NA	10366.9	NA	NA	41680.8	37099.4	NA	46330	46909.2	28703.6	4225.78	NA	130534	40447.2	2805.11	14747.3	NA	5765.89	544911	3008.6	NA	5329.36	5474.63	NA	175441	26139.7	3009.33	21137.5	23314508	1.17223e+06	79701.6
370	liv_sdm_3_M_1	liv	sdm	3	M	1	277874	122793	NA	1.30076e+06	120915	3.02808e+06	3090.24	13484	62129.4	509981	142014	3563.4	NA	11382.2	NA	NA	29669.5	16541.9	NA	47989.6	68337.1	18005.3	NA	NA	83660	17980.5	NA	25566.7	NA	7148.4	671988	NA	2658.22	4233.81	48670.5	3231.51	303690	25551.2	3454.38	9834.61	23400218	1.03071e+06	55086.8
371	liv_sdm_3_M_2	liv	sdm	3	M	2	266098	93257.4	NA	1.76754e+06	140961	3.54811e+06	3103.93	16531	59030.7	486709	108972	2863.63	NA	16002.1	NA	NA	37846.2	29346.8	NA	80342.9	50690.3	14368.5	NA	NA	110150	41688.4	NA	19350.9	NA	6867.77	636917	NA	NA	4063.16	33848.5	2691.59	323076	35992.2	10278.9	11600.5	27198208	911632	77200.5
372	liv_sdm_3_M_3	liv	sdm	3	M	3	212924	99451.7	NA	859338	179032	3.17753e+06	NA	10527.9	35687.8	378386	108948	NA	NA	7721.3	NA	NA	21248.9	26585.8	NA	54147.5	67479.7	14310.8	NA	NA	127924	28467.6	NA	16096.6	NA	6960.52	579872	3180.78	3625.31	3648.42	48278.9	2564.36	198209	34222	3695.47	10903.7	18549768	1.27035e+06	62786.6
373	liv_sdm_3_M_4	liv	sdm	3	M	4	332280	118084	NA	996385	181954	3.27353e+06	4037.67	15021.8	31550.8	497339	174016	NA	NA	9306.16	NA	3652.74	40038.9	32087.9	2854.56	54061.3	64937.6	16349.4	NA	NA	127742	30939.7	NA	14920.2	NA	7017.36	637399	2909.88	3612.65	5502.21	32146.8	2971.39	334863	39520.3	3662.73	15126.6	17812704	1.3446e+06	76917.5
374	liv_sdm_8_F_1	liv	sdm	8	F	1	154982	94472.4	13473.8	644762	192353	4.17062e+06	2873.8	12699.6	113882	267324	127240	NA	NA	13039.5	NA	2756.37	49232.8	16524.3	2536.4	34970.2	33725.4	17957.4	7775.33	NA	146321	8248.96	NA	11002.8	NA	4804.12	362835	NA	NA	4950.22	25168.2	2540.28	114480	21438.5	3485.04	16274.2	33687456	1.40775e+06	24066.3
375	liv_sdm_8_F_2	liv	sdm	8	F	2	181206	124468	4152.2	614416	297713	4125003	8955.99	15392.2	93001	210237	94215.6	NA	NA	13793.4	NA	2517.42	54678.4	18549.6	NA	45468.1	37441.2	19391.7	8233.8	NA	227647	10835.8	NA	11185.5	NA	8264.93	403181	NA	2803.96	4122.47	21020	NA	100132	22759.3	4055.62	18261.2	27589220	1.45499e+06	40569
376	liv_sdm_8_F_3	liv	sdm	8	F	3	147020	85054.9	10030.9	538599	261471	3.67216e+06	4295.14	20469.7	66517.7	244800	60689.7	NA	NA	16304.9	NA	6313.98	52030.6	18342.2	NA	50990.8	38334.2	31778.3	7175.4	NA	202023	13579.7	NA	5851.02	NA	7550.37	443205	2675.04	NA	4988.38	5502.13	2550.74	183885	30751.5	4572.01	22607.1	22573812	1569876	37610
377	liv_sdm_8_F_4	liv	sdm	8	F	4	180675	74666	NA	612952	227768	3.41713e+06	2640.66	19276.5	46224.6	405634	107298	NA	NA	13430.7	NA	6720.69	42533.2	19870.9	NA	49308.6	45202.5	27654.2	5524.31	NA	181212	15758.3	NA	8253.8	NA	8923.18	347186	2659.91	NA	2681.74	6196.87	3152.12	146102	33363.7	3873.56	17728.3	19159454	1.6275e+06	47595.4
378	liv_sdm_8_M_1	liv	sdm	8	M	1	184445	69273.5	NA	840832	247971	3.84707e+06	5208.46	14908.6	31165.7	377080	321078	NA	NA	11825.9	NA	NA	39565.2	37644.6	2539.5	30078.4	53846.1	9529.06	11451.9	NA	176581	26523.8	NA	13970.3	NA	11478.1	408397	NA	NA	3343.77	24083.7	NA	123793	46944.7	4755.18	10581	18978446	1.24245e+06	99978.8
379	liv_sdm_8_M_2	liv	sdm	8	M	2	170077	80084.8	NA	1.11236e+06	193432	4.02269e+06	3788.23	17422.4	42867.4	489312	242842	NA	NA	9525.16	NA	7221.99	46291.5	36503.2	NA	24271.9	52357.3	9452.15	12433.3	NA	150775	17476.8	NA	12998.7	NA	13506.6	522820	NA	NA	4162.61	7993.79	3491.27	167039	48924.8	2985.33	18685.7	22759836	1302099	82806.5
380	liv_sdm_8_M_3	liv	sdm	8	M	3	180307	82382.6	NA	880317	210120	4834666	5200.21	17095.5	35425	346673	393695	NA	NA	8102.2	NA	NA	51349.3	28144.3	NA	58025.2	59986.6	8270.12	10291.1	NA	162579	19056.7	NA	10912.6	NA	10196.1	542926	NA	3528.9	3671.58	6556.32	2632.93	181559	48011.7	10039.7	14393	23800300	1.61692e+06	84087.5
381	liv_sdm_8_M_4	liv	sdm	8	M	4	158506	81791.2	NA	683476	201853	4454474	2950.74	15300	28423.4	288755	331165	NA	NA	7706.96	NA	NA	60247.1	28915.7	2826.77	36545	57490.8	15539.1	10718.8	NA	160309	18190.9	NA	15507.6	NA	13572.2	487920	NA	4397.82	3329.14	5539.47	2892.4	164653	45305.9	6383.08	12926	19963958	1.61222e+06	91037.1
382	liv_spf_12_F_1	liv	spf	12	F	1	157948	70279.3	6138.7	411574	326699	4298443	11257.7	11107.7	84210.7	331813	66689.3	NA	NA	11920	NA	20494.8	40229.6	21697	NA	46621.4	41483	22098.9	6820	NA	250978	15589.5	NA	10914.4	2517.67	6072.37	307111	NA	NA	4581.22	6494.32	NA	118224	22951.3	4691.41	18547.6	24576712	1.9806e+06	42438.1
383	liv_spf_12_F_2	liv	spf	12	F	2	156025	94098.7	2583.58	495482	201784	5182749	4831.73	18794.8	77326.4	284988	109244	NA	NA	9769.73	NA	6555.84	55172.4	16446.5	NA	41130.3	41138.8	18632	6428.41	2736.32	155684	10444.5	NA	11644.8	NA	5386.69	388718	3579.65	NA	4667.56	5416.92	3311.05	143297	30087.1	3562.9	16504.1	29385266	2.04403e+06	40098.8
384	liv_spf_12_F_3	liv	spf	12	F	3	162420	83362.8	20143.5	679467	200245	4.98352e+06	3987.13	15233.5	143487	521513	90246.2	NA	NA	15010.9	NA	3380.1	46580	12639.3	NA	27190.4	44939.7	21184.2	7240.43	NA	160021	11242.5	NA	12293.3	NA	6722.02	329733	NA	NA	6574.31	15323.7	5949.84	119074	25981.9	5575.94	31754.5	32709002	1.99292e+06	34810.4
385	liv_spf_12_F_4	liv	spf	12	F	4	154979	88521.6	25297.6	548255	261353	4.03274e+06	5256.48	14479.2	88714.5	341391	77279	NA	NA	15274	2592.62	12119.4	36432.8	18025.2	NA	37523.5	53368.1	20348.8	7723.01	NA	196110	18398.1	NA	18356.2	NA	5135.83	355434	2605.44	NA	7768.21	6686.02	NA	132399	22054.5	3004.18	20658.1	25856166	1.65877e+06	51709.6
386	liv_spf_12_M_1	liv	spf	12	M	1	182750	68728.1	NA	776774	200976	4074084	6455.09	14589.1	35698	297969	181619	NA	NA	6040.83	NA	3152.14	53994.9	24495.3	NA	28834.6	62943	10443.9	5391.89	NA	150655	12587.5	NA	15533.1	NA	6756.27	374411	NA	NA	4224.66	25757.2	2922.09	166291	63396.7	4920.98	11701	22583590	1.97408e+06	88395.5
387	liv_spf_12_M_2	liv	spf	12	M	2	125173	52548.9	4398.64	659373	169141	4.35207e+06	5379.06	14404	24128.1	172801	127685	NA	NA	7863.01	NA	3798.49	44642.9	18701.9	NA	49408.3	47231.7	15930.2	5306.16	NA	116172	11984.2	NA	13854.3	NA	6687.99	336794	NA	NA	3735.16	26500	NA	102590	56338.4	5196.16	9319.41	24107042	2527487	72243.1
388	liv_spf_12_M_3	liv	spf	12	M	3	153245	64275.2	NA	643744	207417	3.18392e+06	6692.42	14836.3	40846.2	218900	122634	NA	NA	8735.51	NA	4920.94	40413.1	18816.8	NA	21792.9	53369.8	14786	4242.56	NA	148389	10129.4	NA	12738.6	NA	8757.08	388854	NA	NA	3849.38	23210.7	NA	125316	50833.8	3797.17	11744.5	26618328	1.62078e+06	69125.2
389	liv_spf_12_M_4	liv	spf	12	M	4	151587	99878.8	NA	766946	194134	4.06974e+06	8872.71	22035.4	49864.6	318136	162851	NA	NA	10011.2	NA	2902.7	37366.9	22556.5	NA	33753.4	67117.3	10144.9	6147.59	NA	137757	18932.6	NA	18534.4	NA	7014.69	517263	NA	NA	4971.31	4994.48	3053.63	183838	57345.4	2595.65	13737.7	26541774	1.76043e+06	97715.1
390	liv_spf_3_F_1	liv	spf	3	F	1	257589	109363	NA	821542	252347	3221643	NA	7733.59	54427	446337	113340	NA	NA	11212.4	NA	12028.7	38914.6	25274.9	NA	45368.3	32361.8	10521.8	NA	NA	189174	6810.99	NA	22422	NA	3877.19	509519	NA	NA	5364.87	19346.4	4044.18	206035	25243.6	2746.87	18618	24450762	1.46237e+06	67687.1
391	liv_spf_3_F_2	liv	spf	3	F	2	307895	97318.4	NA	942138	278461	2752738	3383.62	10641.4	37364.6	290978	90283.5	3172.38	NA	10772	5070.97	43971.2	11491.4	34570.4	2922.61	51594.2	46091.5	14779.3	NA	NA	234454	18128.1	NA	24631	2880.48	6613.9	520842	NA	NA	4716.19	26759.2	3731.96	182062	30539.7	NA	22053.8	20589140	1.19191e+06	78268.9
392	liv_spf_3_F_3	liv	spf	3	F	3	282508	98314.3	NA	1.03737e+06	282559	2.17815e+06	NA	7136.57	83476.6	439225	112657	NA	NA	12564	5148.95	20815.1	13734.9	42965.9	3694.54	59700.2	42362.1	9383.26	4680.49	NA	228194	42301.5	NA	27145	NA	3955.85	545806	3405.39	4437.98	5249.19	60143.4	3584.45	131194	34516.6	2831.33	22967.2	20902702	1.69407e+06	102779
393	liv_spf_3_F_4	liv	spf	3	F	4	384632	110620	NA	1.30644e+06	181519	2.53288e+06	NA	7468.71	70820.8	347597	133291	NA	NA	12866.3	4849.16	4789.74	43154.7	30526	3390.24	40054.2	41710.9	17694.6	3306.7	NA	142997	13503.1	NA	28844.4	NA	6050.54	666702	NA	NA	6694.83	35396.5	3923.43	249657	30517.2	NA	19706.7	22985956	1.43934e+06	89177.1
394	liv_spf_3_M_1	liv	spf	3	M	1	274169	110541	NA	1.3362e+06	179905	2.41658e+06	4438.32	9931.57	30823.2	297124	124974	NA	NA	14275.1	NA	NA	36207.9	39212	4736.64	48805.8	59212.4	14885.8	3143.9	NA	134413	39464.3	NA	26821.6	NA	5703.38	608508	NA	NA	6555.11	50628.2	NA	250747	24246.4	2721.18	11922.8	18352554	1.1762e+06	74739.9
395	liv_spf_3_M_2	liv	spf	3	M	2	251910	114407	NA	828968	179932	3.415e+06	NA	9638.91	51032.7	241516	140701	NA	NA	7689.09	NA	14295.7	26950.9	27617.6	3594.83	41019.7	48987	15310.2	3113.89	NA	134059	13583.8	NA	28943.2	NA	5132.63	574807	NA	3654.73	5936.63	49059.6	3293.31	199056	29191.8	5189.89	18509.5	23577940	1.73375e+06	99898.9
396	liv_spf_3_M_3	liv	spf	3	M	3	436078	125557	NA	1.60699e+06	227208	2.80085e+06	4631.2	7552.27	28411	271352	176953	NA	NA	17313.2	NA	8327.57	39060.8	25954.1	5283.04	65241.8	56874.1	42118.9	NA	NA	160910	22155.2	NA	32250.6	2695.27	5277	596810	3114.68	2723.23	6019.8	52861.2	3146.28	191601	26150.1	NA	11541.4	17604908	1283563	94531.5
397	liv_spf_3_M_4	liv	spf	3	M	4	398950	111761	NA	2170374	170430	2.44859e+06	NA	10186.9	23362.1	451491	109698	NA	NA	7819.51	NA	NA	43702.9	24007.9	5025.73	60824.4	73216.6	27277.5	2768.98	NA	131150	13778.9	NA	38867.2	NA	4975.72	597979	NA	NA	5589.16	27902.6	2970.38	309295	31810.5	2806.51	12352.4	16274955	1.3749e+06	105066
398	liv_spf_8_F_1	liv	spf	8	F	1	205797	95714.8	NA	331493	212889	3.49429e+06	3064.79	13723.6	37129.6	395502	199624	3740.53	NA	8288.57	NA	3515.21	62390.9	16006.4	4107.07	58205.5	63341.7	33897.3	6846.24	NA	161083	11740	NA	16225.6	NA	7319.12	368881	NA	NA	6356.57	5456.12	3451.09	191860	21692.6	2630.95	20953.3	25356212	2224214	75047.6
399	liv_spf_8_F_2	liv	spf	8	F	2	178930	92109	NA	589854	288479	4434190	3399.98	16833.4	45018.5	293328	102672	NA	NA	8091.51	4600.72	4974.75	49944.4	22909.5	3238.61	52888.5	51599.2	11705.1	4829.71	NA	234444	24375	NA	17769.3	NA	7775.74	398629	NA	NA	5366.51	13524.9	3549.56	127775	24793.4	2806.15	19490.6	24331896	2.17443e+06	62952.8
400	liv_spf_8_F_3	liv	spf	8	F	3	154586	58037.3	13310.5	379654	216498	4.03302e+06	NA	10134.9	61352.8	229642	54987	NA	NA	8910.7	NA	4152	60049.1	20100.6	NA	44472.9	51707.7	34514.6	7958.85	NA	177232	20232.6	NA	11415.6	NA	6053.71	279289	NA	5096.59	4212.09	6758.24	NA	154452	21076.5	3676.2	21876.2	22120682	2.43276e+06	42448.4
401	liv_spf_8_F_4	liv	spf	8	F	4	226662	85589.8	NA	703708	247748	4.01538e+06	2867.12	12678.7	39315.6	336202	100351	NA	NA	10917.7	NA	3457.99	45780.4	18983.8	4455.45	38614.4	71500.1	30416.3	7259.42	NA	202342	22821.1	NA	13559.3	NA	7798.39	404977	NA	NA	6862.11	4948.09	3172.22	137747	21541.5	3668.46	27775.5	20585692	2.03011e+06	65695.4
402	liv_spf_8_M_1	liv	spf	8	M	1	192446	75045.7	NA	694583	235172	4920312	7481.23	12474.9	23289.4	256813	242948	NA	NA	8900.55	NA	7022.74	38090.8	25668.9	4075.3	36738.2	66928	5213.47	6175.87	NA	186493	11061.8	NA	19281.4	NA	5557.92	399738	NA	NA	4350.62	6258.3	2562.12	132471	38514.5	2974.26	12741.7	20370932	1945509	90524.7
403	liv_spf_8_M_2	liv	spf	8	M	2	183368	74414	NA	715494	218504	4.56319e+06	5093.58	11249.8	25022	205058	134693	NA	NA	6182.35	3906.3	9304.9	37599.4	14299.3	NA	22145.8	59125.8	8741.16	5704.35	NA	157652	5357.4	NA	25612.4	NA	5595.53	497215	NA	NA	4382.77	4960.4	4707.34	196951	34998.7	4548.35	11897.9	24430166	1.80546e+06	77460.3
404	liv_spf_8_M_3	liv	spf	8	M	3	167195	68841.5	NA	1.00034e+06	235710	3532357	3878.31	18995	30742.9	333116	141599	NA	NA	5134.37	NA	2778.96	38598.7	26059.9	2776.23	31404.4	81247.7	6657.95	6668.18	NA	176411	12515.4	NA	19927.8	NA	5733.69	385199	NA	NA	4841.97	4672.88	4533.39	150303	37670.1	NA	14626.8	23399552	1.75703e+06	77216
405	liv_spf_8_M_4	liv	spf	8	M	4	161582	64682	NA	1.0379e+06	277580	3.89111e+06	3965.94	9621.08	32666.1	505614	148535	NA	NA	5997.04	NA	2720.76	43936.5	28611.8	3927.72	22214.1	75407	12347.8	6075.66	NA	201189	18445.1	NA	16474.8	NA	7231.68	257989	NA	NA	4937.35	22718.6	3973.03	92500.6	39740.3	3578.36	12046.7	19923248	2.07548e+06	97002.8
422	pef_gf_12_F_2	pef	gf	12	F	2	184449	7041.57	NA	159396	3.8947e+06	1.79912e+06	171042	415140	101049	247978	82995	NA	NA	79806.5	NA	NA	38195.5	32047.6	6928.78	219636	7262.95	674743	NA	NA	3.1915e+06	5315.31	NA	15331.9	NA	18117.1	12829	NA	3460.72	17444.7	127546	5150.36	427091	3064.54	3627.24	4697.9	7.97178e+06	11129.3	8201.16
423	pef_gf_12_F_3	pef	gf	12	F	3	165973	5553.53	NA	100166	1.22897e+06	1.00988e+06	35812.7	219214	54262.9	78371	65890.2	NA	NA	17384.8	NA	NA	20408.9	15963.2	4498.84	101849	NA	60304.5	NA	NA	996089	NA	NA	7096.72	NA	11899.6	7526.54	NA	3640.49	12631.5	12534.2	NA	NA	NA	NA	NA	7.30632e+06	31308.5	2958.25
424	pef_gf_12_M_3	pef	gf	12	M	3	94603.3	6404.92	NA	102997	1.90438e+06	1.25695e+06	76649.2	264540	78460.1	129127	105133	NA	NA	66092.4	NA	NA	38100.4	34961.7	7246.93	131429	3812.1	577262	NA	NA	1.51397e+06	3571.68	NA	9194.72	NA	9866.4	8637.35	NA	NA	8045.65	18460.3	4665.61	23585.1	5117.84	NA	NA	10061852	64082.2	7657.12
425	pef_gf_3_F_2	pef	gf	3	F	2	61164.3	4868.6	NA	139011	1.40305e+06	1.01683e+06	35189.2	194655	77760.9	117874	51960	NA	NA	104622	NA	NA	20127.7	34798.5	8437.91	103852	NA	632288	NA	NA	1.12487e+06	4710.63	NA	11112.5	NA	5450.04	8079.2	NA	4184.31	27141.6	17825.7	2656.31	53102.1	2820.38	2677.32	3277.56	5.24685e+06	33276.3	2938.61
426	pef_gf_3_F_3	pef	gf	3	F	3	154441	6944	NA	102428	1.62531e+06	770001	43054.1	201073	70679	118591	66161.3	NA	NA	154701	NA	NA	23012.7	38467.9	4834.73	95975.3	9042.49	NA	NA	NA	1.3599e+06	NA	NA	11199.5	NA	6253.34	8313.32	NA	2900.58	26539	23080.1	NA	53977.7	NA	NA	2970.94	4385967	50558.9	3257.92
427	pef_gf_3_F_4	pef	gf	3	F	4	92473.2	4239.48	NA	102450	620228	742473	8382.76	149288	44758.8	61175.3	48958.3	NA	NA	25402.3	NA	NA	15644.8	24214	4022.29	65067.2	NA	486236	NA	NA	497747	NA	NA	7562.13	NA	3890.93	5095.8	NA	3385.6	18954	4957.48	NA	17600.8	NA	NA	NA	4463116	15099.7	3191.27
428	pef_gf_3_M_1	pef	gf	3	M	1	93726	3795.39	NA	82723.3	684312	588596	12814.8	92785	38670.3	57178.9	30054.9	NA	NA	48238.9	NA	NA	16597	24937.3	5789.81	55794.6	NA	5109.06	NA	NA	546438	3285.74	NA	6726.27	NA	6184.67	4827.75	NA	NA	10314.3	5100.82	NA	3355.25	NA	NA	NA	3.12092e+06	28447.1	NA
429	pef_gf_3_M_2	pef	gf	3	M	2	81419.4	5846.71	NA	151310	1.42591e+06	1.56639e+06	26472	144901	98372.8	112210	32145.2	NA	NA	96420.6	NA	NA	25767.1	45996.6	3684.17	121665	NA	148571	NA	NA	1.12387e+06	5567.96	NA	13191.7	NA	15381	7719.15	NA	4265.38	28347.1	14301.6	NA	6139.72	NA	NA	NA	6.35911e+06	29633.4	NA
430	pef_gf_3_M_3	pef	gf	3	M	3	125386	5060.43	NA	127603	1.52833e+06	1.19404e+06	51738	208429	76482.9	110470	33048.7	NA	NA	135931	NA	NA	22056.8	42442.8	5052.63	116725	NA	21457.8	NA	NA	1.21714e+06	4462.88	NA	10438.7	NA	10833.6	5731.43	NA	6731.92	33048.5	13160.7	NA	4157.94	NA	NA	NA	5.71434e+06	33996	2693.44
431	pef_gf_3_M_4	pef	gf	3	M	4	144951	4719.15	NA	108671	1.03804e+06	833936	23740.5	134455	54703.6	88744.9	36246.2	NA	NA	83729.7	NA	NA	17886.1	34173.8	3670.74	69211.2	NA	6194.58	NA	NA	826924	4421.58	NA	10167.5	NA	10459.4	6310.98	NA	5851.33	23971.3	7429.81	NA	6685.36	NA	NA	NA	4093873	35976.6	NA
432	pef_gf_8_F_1	pef	gf	8	F	1	90646.2	8132.02	NA	160718	1.80475e+06	1.64443e+06	38209.3	469562	99262.9	123226	124584	NA	NA	34256.7	NA	NA	24751.1	43566.2	7400.3	213632	2950.97	599654	NA	NA	1.46505e+06	4014.15	NA	18385.5	NA	16818	10303.2	NA	2824.04	15512.5	43643.3	4083.81	131988	2723.85	NA	2780.74	11312764	7812.61	5634.71
433	pef_gf_8_F_2	pef	gf	8	F	2	98189.6	8101.44	NA	87257.6	2.2332e+06	1.46084e+06	53669.6	363855	85861	133772	76712.6	NA	NA	43506.9	NA	NA	33810.7	31729.5	5919.79	184294	3920.51	493190	NA	NA	1.8032e+06	3802.64	NA	13636.1	NA	12668.4	9755.17	NA	3564.35	20955.6	79143.9	3064.44	237808	NA	NA	6514.51	8742976	8698.76	3698.85
434	pef_gf_8_F_3	pef	gf	8	F	3	129576	9442.32	NA	76795.4	1.63329e+06	1.1694e+06	31724.8	279280	55849.5	103675	58718.5	NA	NA	28611.5	NA	NA	25577.9	27148.6	NA	152320	3824.99	618689	NA	NA	1.36972e+06	NA	NA	8975.29	NA	12763.9	8511.37	NA	2863.86	17370.4	54744.2	NA	139263	NA	2505.95	3232.89	7864588	7544.77	3118.65
435	pef_gf_8_F_4	pef	gf	8	F	4	141866	5743.99	NA	75085.6	1.73077e+06	1.67596e+06	24677.9	317400	91482.6	130227	83043	NA	NA	21395	NA	NA	30527.4	25384.9	2592.71	151755	2939.97	434580	NA	NA	1.4025e+06	3765.76	NA	15123.1	NA	11945.3	9155.82	NA	3683.02	19791.7	14103.5	3948.91	166128	2513.27	NA	3051.09	9709002	39771	5091.38
436	pef_gf_8_M_3	pef	gf	8	M	3	61205.1	5762.95	NA	87842.4	787144	1.48133e+06	6930.42	255302	73288.5	53612.4	93440	NA	NA	7456.1	NA	NA	20566.2	22477.1	5372.69	109569	2529.56	421978	NA	NA	585963	3400.33	NA	6721.62	NA	8916.15	7162.11	NA	3542.28	11274.8	3578.65	NA	37553.1	NA	NA	NA	8.23801e+06	17829.8	2968.72
437	pef_gf_8_M_4	pef	gf	8	M	4	80325.2	8231.95	NA	156460	1965906	1.35234e+06	64775.8	293791	59876	68391.4	100742	NA	NA	79370.1	NA	NA	31273.4	32663.8	6003.57	125617	NA	563839	NA	NA	1.66059e+06	4264.13	NA	8741.22	NA	17658.5	7318.26	NA	NA	12779	45104.6	NA	59228.5	3331.52	2726.28	NA	8567411	10422.3	3824.64
438	pef_sdm_12_F_1	pef	sdm	12	F	1	116170	7070.81	NA	72311.2	407312	508807	3739.49	151095	34283.7	32632.1	32437	NA	NA	2968.52	NA	NA	14862.6	12699.8	2723.12	49863.3	NA	66530.8	NA	NA	343608	NA	NA	8095.65	NA	4327.09	5137.79	NA	NA	6937.07	NA	NA	NA	NA	NA	NA	3.04439e+06	10250.8	NA
439	pef_sdm_12_F_2	pef	sdm	12	F	2	86718.3	7067.03	NA	144845	3.0068e+06	1.75466e+06	122603	282651	53980.7	82130.3	59009.4	NA	NA	48665.8	NA	NA	33169.1	27381	4305.37	153980	8420.17	356102	NA	NA	2.43178e+06	3658.57	NA	14238.8	NA	13186	12301.7	NA	4396.39	15285.4	144167	4493.44	240155	3150.53	3115.24	3697.54	8879890	8164.27	8016.99
440	pef_sdm_12_F_3	pef	sdm	12	F	3	78908.9	6032.65	NA	66258	772706	1.39361e+06	12095.3	308403	61889.1	46421.3	44818	NA	NA	6113.95	NA	NA	17730	16313.7	2952.3	92783	4120.06	402368	NA	NA	598408	NA	NA	9043.79	NA	11293.5	7135.65	NA	NA	16333	21783.8	NA	88167.6	NA	NA	NA	10210473	7906.31	NA
441	pef_sdm_12_F_4	pef	sdm	12	F	4	77680.5	8032.89	NA	91892.6	2058931	1.57717e+06	77757.7	350196	68018.5	76428	54329.1	NA	NA	41011.6	NA	2552.79	122472	22256.6	3929.96	112810	6342.8	378340	NA	NA	1.64706e+06	2964.48	NA	11417.4	NA	12454.6	9221.65	NA	NA	20353.7	59203	2663.88	221654	2520.87	NA	9206.46	9951150	10473.2	4597.26
442	pef_sdm_12_M_1	pef	sdm	12	M	1	127687	4445.65	NA	66084.9	696820	777947	13599.7	86730.8	26729	44386.2	40361.2	NA	NA	8148.52	NA	NA	19433.5	14662.1	NA	47457.8	NA	17862.8	NA	NA	530210	NA	NA	6907.21	NA	9766.07	5778.82	NA	NA	6271.97	3633.42	NA	13531.7	NA	NA	NA	5887200	13973.2	NA
443	pef_sdm_12_M_2	pef	sdm	12	M	2	113339	6820.76	NA	126352	2.76393e+06	1.23811e+06	151052	107519	62677.7	101219	58175.5	NA	NA	92932.3	NA	6749.27	41452.3	24316.5	NA	90926.9	4446.79	829202	NA	NA	2.28092e+06	NA	NA	14065	NA	12514.1	10508.2	NA	3606.31	13366.7	98699.2	3020.47	58544.9	NA	2646.44	3174.02	6974443	8046.62	4851.07
444	pef_sdm_12_M_3	pef	sdm	12	M	3	97655.1	12674.3	NA	150012	2143374	1.84284e+06	95715.5	135271	72130.8	90523.4	135601	NA	NA	60705	NA	14299.9	42911	22183.8	NA	99501.5	8067.25	NA	NA	NA	1.72936e+06	2575.41	NA	17451.5	NA	18757.5	13390.4	NA	NA	8387.11	10017	3426.63	129612	2664.66	2774.95	5220.62	7.66488e+06	78299	7951.24
445	pef_sdm_12_M_4	pef	sdm	12	M	4	122534	4837.52	NA	99147.9	1.50289e+06	1.47617e+06	54997.5	97933.2	35230.4	80494.7	47106.5	NA	NA	34254.3	NA	2723.55	32944.7	19618.7	NA	64246	NA	710325	NA	NA	1.15253e+06	NA	NA	11489.8	NA	17303.8	7816.82	NA	2642.49	7870.87	26371.6	2536.85	79813.8	NA	NA	4173.96	6979705	34951.5	3181.55
446	pef_sdm_3_F_1	pef	sdm	3	F	1	94853.5	7448.36	NA	104254	1.1801e+06	632100	28742.3	127733	34785.6	60393.1	24894.7	NA	NA	75511.4	NA	NA	14191.1	34522.2	NA	63490.1	NA	NA	NA	NA	936833	3387.46	NA	6720.23	NA	4602.22	4966.43	NA	3290.42	13422	15549.9	NA	10843	NA	NA	NA	4.02552e+06	33768.6	NA
447	pef_sdm_3_F_2	pef	sdm	3	F	2	120477	5346.04	NA	70690.2	670219	704505	8961.6	106840	38698.5	58410.4	25579	NA	NA	37488.2	NA	NA	14450.1	28409.3	5312.25	58300.5	NA	439497	NA	NA	517642	NA	NA	5826.18	NA	3974.8	5425.34	NA	NA	17436.7	4713.41	NA	19365.1	NA	NA	NA	4386860	15436.1	NA
448	pef_sdm_3_F_3	pef	sdm	3	F	3	86599.7	4405.09	NA	109033	614936	834558	11763.6	129608	43807.7	44773.4	55530.3	NA	NA	34048.2	NA	NA	13149.3	28803	NA	64031.8	NA	649950	NA	NA	503645	NA	NA	6615.04	NA	6065.39	5194.77	NA	NA	17822.5	4244.78	NA	49339.7	NA	NA	NA	5.83123e+06	11577.1	NA
449	pef_sdm_3_F_4	pef	sdm	3	F	4	103223	8318.79	NA	156268	651995	1.35486e+06	10683.3	164074	42405.4	71170.6	97658.9	NA	NA	29326.4	NA	NA	15027.1	30233.7	14374.8	134380	3311.9	555037	NA	NA	525528	3728.51	NA	11172.8	NA	6659.13	8902.08	NA	3703.44	21670.1	10126.3	NA	40614.8	NA	NA	3321.71	7676070	22026.3	2615.15
450	pef_sdm_3_M_1	pef	sdm	3	M	1	131648	5249.21	NA	51255.9	398145	1.17818e+06	8981.82	121870	31449.2	25067.5	55130.3	NA	NA	35674.9	NA	NA	11007.5	20575.7	3051.09	78271.4	NA	295481	NA	NA	316507	NA	NA	7753.17	NA	4382.23	10209.6	NA	4914.58	20317.6	4953.07	NA	90496.9	NA	NA	NA	3.51531e+06	7158.18	NA
451	pef_sdm_8_F_1	pef	sdm	8	F	1	93322.7	5119.73	NA	59551.8	1.05434e+06	1.13841e+06	21779.2	162124	40795.3	62913.3	65021.9	NA	NA	12483.9	NA	3415.91	22569	18817.1	2706.56	101006	3413.84	251078	NA	NA	855065	NA	NA	10864.8	NA	9119.55	8977.09	NA	2542.19	12041.9	29735.6	NA	71559.1	NA	NA	NA	6020562	5506.95	NA
452	pef_sdm_8_F_2	pef	sdm	8	F	2	96035.6	7434.14	NA	80436.4	2.16104e+06	1.33162e+06	73387.6	316750	68796.5	88326.3	42203	NA	NA	48993.9	NA	9219.77	32205.5	25891.6	NA	133051	6348.58	405104	NA	NA	1.72683e+06	3865.23	NA	16254.9	NA	11313.5	16044.1	NA	3435.17	19330.7	54648	NA	277472	NA	NA	7848.23	7.51071e+06	14951.1	4638.1
453	pef_sdm_8_F_4	pef	sdm	8	F	4	115170	3685.75	NA	51595.4	253462	874059	2813.89	105967	26312.4	21792.2	49806.6	NA	NA	2552.35	NA	NA	11087.3	12444.3	3321.29	47318.8	NA	393175	NA	NA	203904	NA	NA	3322.32	NA	4089.23	5159.63	NA	3367.57	8183.86	NA	NA	29321	NA	NA	NA	4970212	7965.29	NA
454	pef_sdm_8_M_1	pef	sdm	8	M	1	62823	4123.57	NA	90066	1.04151e+06	991293	23624	122706	30176.2	57514.3	82433.4	NA	NA	22462.1	NA	NA	21040.2	26018.2	7992.95	73005.4	NA	145108	NA	NA	826432	NA	NA	7613.54	NA	10239.2	5082.36	NA	2508.74	6834.45	7247.34	NA	3685.22	NA	NA	NA	3.8776e+06	24724.4	NA
455	pef_sdm_8_M_2	pef	sdm	8	M	2	86531.2	6088.5	NA	106900	1.76793e+06	1.03943e+06	40945.9	127782	35997.4	88235.9	71746.6	NA	NA	48322.2	NA	NA	27044.6	35635.4	5228.6	95664.9	NA	615749	NA	NA	1.41115e+06	3239.35	NA	7426.61	NA	12591.4	7207.69	NA	NA	8132.47	23737.9	NA	42915.7	2763.47	NA	NA	5.59927e+06	32798.8	2514.64
456	pef_sdm_8_M_3	pef	sdm	8	M	3	105455	4468.64	NA	82542.8	1628818	877360	55658.2	135117	30263	72163.1	280173	NA	NA	50881.5	NA	NA	26986.2	27340.4	3620.42	74778.4	NA	616102	NA	NA	1.2837e+06	NA	NA	6920.59	NA	10030.4	7442.45	NA	NA	7455.3	21211.4	NA	68192.4	NA	NA	NA	6.66435e+06	27021.7	NA
457	pef_sdm_8_M_4	pef	sdm	8	M	4	116396	4888.01	NA	118099	1.53534e+06	1.27509e+06	38928.2	189086	46775.1	83884.7	94420.5	NA	NA	30182.4	NA	NA	29764	27132.8	4581.66	104967	4807.76	494316	NA	NA	1.23187e+06	NA	NA	11053.8	NA	12922.9	7994.86	NA	2955.14	9981.74	36884.8	NA	73562.6	NA	NA	2792.45	7.10168e+06	5149.66	3640.69
458	pef_spf_12_F_1	pef	spf	12	F	1	98743.6	4908.69	NA	40084.1	415243	711726	6069.22	127522	23765.3	32035.9	15255.7	NA	NA	3004.44	3292.37	2725.97	14517.7	13560.7	3275.22	55631.7	NA	285611	NA	NA	335900	NA	NA	5684.7	NA	5680.09	5902.87	NA	3450.39	10475.5	3338.7	NA	2594.24	NA	NA	NA	5.65829e+06	11534.4	NA
459	pef_spf_12_F_2	pef	spf	12	F	2	100016	5848.46	NA	80081	1.45186e+06	1.17654e+06	45582.6	207311	45194.2	78623.4	36327	NA	NA	15531.9	20471.5	8856.09	23626.5	17148.1	3209.85	90928.6	3204.01	555895	NA	NA	1.13125e+06	NA	NA	15645.9	NA	5750.41	8088.56	NA	3151.63	12798.7	18893.6	2550.43	27908.2	NA	NA	NA	7.97303e+06	28916.9	3311.62
460	pef_spf_12_F_3	pef	spf	12	F	3	104313	6611.09	NA	127647	926358	1.35706e+06	17462.7	205020	39005	91605.4	81365.3	NA	NA	8194.16	18290.5	3454.92	21692.5	13965.1	2938.26	104558	4278.3	378973	NA	NA	730970	2607.47	NA	12332.1	NA	7445.49	7600.74	NA	4270.55	24153.9	21408.2	NA	103521	NA	NA	2690.73	8394911	10173.1	NA
461	pef_spf_12_F_4	pef	spf	12	F	4	107074	6539.4	NA	64483.6	1.11792e+06	1.02726e+06	42603.9	159839	34543.8	66403.9	42993.6	NA	NA	19226.9	NA	6326.37	23177.1	17277.4	5537.04	78255.6	2679.94	431226	NA	NA	909102	NA	NA	4152.07	NA	4773.84	6523.42	NA	2899.63	14007	9800.38	NA	22495.8	NA	NA	NA	6.22715e+06	22651.3	NA
462	pef_spf_12_M_2	pef	spf	12	M	2	80755.1	6377.43	NA	116947	3.71531e+06	1547057	372413	322319	57009.4	174012	88562.3	NA	NA	187747	4516.11	5096.55	41144.9	30468.9	9956.25	154389	5040.55	110225	NA	NA	3.09058e+06	2907.01	NA	10582.4	NA	9797.98	25687.9	NA	3455.87	12487.6	3963.56	5990.06	213810	NA	NA	9470.14	7.84186e+06	9921.09	9641.04
463	pef_spf_12_M_3	pef	spf	12	M	3	121176	7027.5	NA	197633	3.57561e+06	1.80064e+06	329225	100930	56182.5	150036	99245.1	NA	NA	183421	6183.59	3332.56	41335.5	35033	14808.5	147977	5467.3	79028.5	NA	NA	2.96265e+06	5810.63	NA	13476	NA	9121.25	21865.7	NA	4874.07	14671.9	4297.09	6054.77	220843	4053.02	NA	8266.5	10074370	11446.3	18051.1
464	pef_spf_12_M_4	pef	spf	12	M	4	196056	4488.09	NA	95877.7	746368	694694	29758.4	102734	25489.7	52835.7	53470	NA	NA	22328.6	3434.9	NA	22875.1	15277.9	4740.08	42891.9	NA	159907	NA	NA	560786	NA	NA	7494.9	NA	5780.82	6808.28	NA	NA	6843.35	7482.13	NA	11812.2	NA	NA	NA	5.2413e+06	27178.5	NA
465	pef_spf_3_F_1	pef	spf	3	F	1	105148	5511.4	NA	92141.3	412680	887805	6311.58	149937	37994	35939.7	44850	NA	NA	14415.6	9143.47	6961.96	10474.5	23059.8	NA	76967.2	NA	682255	NA	NA	316232	2591.81	NA	7508.77	NA	NA	5319.76	NA	3891.55	20088.1	2745.03	NA	44541.9	NA	NA	NA	5843896	13854.4	2535.5
466	pef_spf_3_F_2	pef	spf	3	F	2	81023.8	7702.45	NA	177921	1.28791e+06	1.60869e+06	26826.4	261877	58551.5	68774.8	86753.2	NA	NA	67740.8	20233.9	41421.3	20940.6	36361.5	12639.1	141395	4832.22	675625	NA	NA	1.01771e+06	3840.17	NA	12764	NA	3820.76	7994.98	NA	4611.51	28312.6	17907	NA	166861	NA	NA	6579.57	8287591	10313.3	2743.23
467	pef_spf_3_F_3	pef	spf	3	F	3	95732.3	3652.97	NA	51033.5	301017	781242	3328.07	206967	32020.9	31717.2	75907.3	NA	NA	10717.2	8807.49	10682.1	8201.54	20920.1	21259.7	79638.9	NA	354006	NA	NA	247742	NA	NA	3279.38	NA	3299.08	5680.37	NA	3186.94	17590.3	NA	NA	4662.35	NA	NA	NA	5.92765e+06	5312.08	NA
468	pef_spf_3_F_4	pef	spf	3	F	4	78592.7	3632.31	NA	43817.8	189739	704220	3033.1	156529	31443.5	28551.8	63961.3	NA	NA	8429.37	13406	NA	6124.11	17724.2	10304.3	55320.9	NA	761015	NA	NA	158148	NA	NA	5216.01	NA	2992.83	3997.56	NA	4621.15	21786.7	NA	NA	19598.8	NA	NA	NA	4574593	5073.2	NA
469	pef_spf_3_M_1	pef	spf	3	M	1	102901	6116.99	NA	107683	264057	596138	5606.43	140630	28641.7	54454.6	82536.8	NA	NA	12607.3	NA	2756.36	9166.98	19866.3	21438	69519.1	NA	283834	NA	NA	225895	2830.48	NA	3900.98	NA	2925.41	4686.6	NA	3062.23	13804.2	3003.72	NA	22476.4	NA	NA	NA	4619378	9155.53	NA
470	pef_spf_3_M_2	pef	spf	3	M	2	80688.8	6458.13	NA	85964.2	436442	985130	3609.64	174865	37860.1	56289.8	44990.8	NA	NA	14723.4	10291.8	8602.77	14413	25549.4	9831.52	113452	3598.47	472970	NA	NA	349835	NA	NA	7988.01	NA	3485.22	9282.32	NA	NA	22685.3	7069.83	NA	79261.7	NA	NA	2895.94	6.3761e+06	11114.2	NA
471	pef_spf_8_F_1	pef	spf	8	F	1	73749.2	6213.18	NA	47196.6	888918	1119909	19768.7	219296	49689.8	58258.4	28782.8	NA	NA	16396.6	6035.62	NA	66970.8	23602.9	NA	77351.9	NA	559643	NA	NA	724605	NA	NA	8803.15	NA	8297.86	8326.98	NA	5042.56	24313.5	14049.2	NA	48427	NA	NA	NA	8609578	10772.2	NA
472	pef_spf_8_F_2	pef	spf	8	F	2	99209.5	4451.13	NA	64190.7	453162	765688	6544.51	109396	26715.3	34694	73772.3	NA	NA	6009.16	29452.5	NA	11366	13798.6	7249.6	45894	NA	55412.7	NA	NA	365707	NA	NA	4549.57	NA	4640.88	4565.04	NA	NA	7779.46	2710.17	NA	5862.12	NA	NA	NA	4.02316e+06	11336.2	NA
473	pef_spf_8_F_3	pef	spf	8	F	3	99806.1	4103.48	NA	43026.5	962467	1.00363e+06	16645.7	146223	39603.3	59265	43396.7	NA	NA	10476	5666.29	3611.27	23543.9	17977.4	12071.9	75299.9	NA	204934	NA	NA	762311	NA	NA	6105.67	NA	4766.19	5533.17	NA	2569.36	11933.5	7289.08	NA	3403.58	NA	NA	NA	4.62871e+06	21301.3	NA
474	pef_spf_8_F_4	pef	spf	8	F	4	96569.3	4234.56	NA	69520.9	1.16725e+06	938133	26628.2	188300	40436.4	63067	44028.6	NA	NA	14630.5	22197.6	NA	20750	21012.4	26452.7	81821.5	NA	519178	NA	NA	841800	NA	NA	5899.17	NA	6731.4	5847.73	NA	2586.5	18521.3	9770.19	NA	21454.4	NA	NA	NA	6.08414e+06	16947.9	NA
475	pef_spf_8_M_1	pef	spf	8	M	1	66039.9	5016.29	NA	88954.5	1.28322e+06	1.23542e+06	42166.3	142534	34535.5	68150.1	52502.1	NA	NA	34798.3	NA	2918.02	28379.6	17087.5	2647.14	78806.6	NA	398112	NA	NA	1.02062e+06	NA	NA	6611.68	NA	5955.79	7157.81	NA	NA	9603.89	13969	NA	13790.6	NA	NA	NA	5.59621e+06	30091.7	2512.87
476	pef_spf_8_M_2	pef	spf	8	M	2	97946.2	5022.27	NA	127884	1.42512e+06	924037	51270.9	112004	32341.9	55760	43009.4	NA	NA	38053.1	3053.59	5154.11	31418.3	16535.3	NA	57629.2	2540.12	222385	NA	NA	1.11059e+06	NA	NA	7957.02	NA	3850.65	7669.82	NA	3024.79	6884.47	22830.3	NA	3918.48	NA	NA	NA	6.14153e+06	41819.1	3369.45
477	pef_spf_8_M_3	pef	spf	8	M	3	113131	4482.91	NA	106417	1.25655e+06	834976	37891.6	120408	34384.4	59948	47598.1	NA	NA	34198.1	5335.28	NA	28731.9	18606.6	5017.18	52381.2	NA	348713	NA	NA	1003621	NA	NA	7637.12	NA	4613.88	5245.7	NA	2516.8	9568.08	17286.5	NA	6026.5	NA	NA	NA	5.33054e+06	20347.4	NA
478	pef_spf_8_M_4	pef	spf	8	M	4	128987	4170.77	NA	119555	1.46004e+06	990096	64627.3	143737	34897	73993.6	55076.3	NA	NA	47531.9	3173.39	NA	30025.2	19102.8	20545.2	57161	2506.73	116234	NA	NA	1.09634e+06	NA	NA	6538.05	NA	4554.85	6568.37	NA	3228.44	9416.78	15033	NA	NA	NA	NA	NA	3.98113e+06	41066.6	2570.97
492	ser_gf_12_F_1	ser	gf	12	F	1	8813.93	3689.32	NA	232981	39969.2	562328	NA	164217	21247.7	3545.62	12480172	NA	NA	NA	NA	NA	NA	9250.45	54763.2	49378.6	NA	7401.52	NA	NA	32410.4	NA	NA	NA	NA	9396.7	6075.06	NA	NA	7144.65	NA	NA	103462	NA	NA	NA	5392291	NA	NA
493	ser_gf_12_F_2	ser	gf	12	F	2	9839.21	4689.25	NA	146655	45376.9	506250	NA	124126	19663.9	2768.7	7835450	NA	NA	NA	NA	NA	NA	7975.17	56435.3	40893.8	NA	12717.9	NA	NA	38940.6	NA	NA	NA	NA	8286.22	5030.26	NA	NA	6506.9	NA	NA	137375	NA	NA	NA	5.39799e+06	NA	NA
494	ser_gf_12_F_3	ser	gf	12	F	3	12501.7	3957.39	NA	159992	45204.5	492057	NA	147610	22445.3	3115.06	7.91794e+06	NA	NA	NA	NA	NA	NA	7426.98	64760.5	43996.7	NA	4230.65	NA	NA	39039.6	NA	NA	NA	NA	8596.32	4019.78	NA	NA	6928.74	NA	NA	95193.7	NA	NA	NA	5209984	NA	NA
495	ser_gf_12_F_4	ser	gf	12	F	4	7544.28	4473.48	NA	277677	52357.9	455569	NA	148919	18313	3167.63	19208208	NA	NA	NA	NA	NA	NA	8452.43	79923.7	38639.4	NA	8554.06	NA	NA	39516.3	NA	NA	3426.9	NA	7383.35	9809.21	NA	NA	6356.43	NA	NA	417098	NA	NA	NA	4011519	NA	NA
496	ser_gf_12_M_1	ser	gf	12	M	1	7901.77	5153.71	NA	493754	51793	583924	NA	144924	17145.7	2742.47	18019906	NA	NA	NA	NA	NA	NA	9033.36	26416.7	52696	NA	104394	NA	NA	43222.4	NA	NA	2869.14	NA	7342.59	4366.06	NA	NA	4115.62	NA	NA	13529.4	NA	NA	NA	4544539	NA	NA
497	ser_gf_12_M_2	ser	gf	12	M	2	9325.48	6406.31	NA	355184	51126.8	528373	NA	126721	25751.6	2678.31	12630646	NA	NA	NA	NA	NA	NA	11408.5	37860.8	39242	NA	61396.3	NA	NA	39589.9	NA	NA	NA	NA	5928.19	4119.02	NA	NA	4669.09	NA	NA	27985.9	NA	NA	NA	5366250	NA	NA
498	ser_gf_12_M_3	ser	gf	12	M	3	8462.15	3312.09	NA	448168	48415.1	469756	NA	127074	18222.9	NA	19462706	NA	NA	NA	NA	NA	NA	8557.26	62899.5	38673.1	NA	5740.23	NA	NA	40226.1	NA	NA	NA	NA	5247.32	4417.05	NA	NA	4559.26	NA	NA	51235.3	NA	NA	NA	5.70415e+06	NA	NA
499	ser_gf_12_M_4	ser	gf	12	M	4	8666.68	6384.51	NA	297699	57134.6	624978	NA	127688	13319.8	NA	12380223	NA	NA	NA	NA	NA	NA	11145.3	48903.6	48154.2	NA	8573.64	NA	NA	47364.3	NA	NA	NA	NA	8806.42	5163.82	NA	NA	5024.31	NA	NA	27901.5	NA	NA	NA	5.46667e+06	NA	NA
500	ser_gf_3_F_1	ser	gf	3	F	1	8314.37	4763.82	NA	446373	49417.2	616387	NA	125438	20182.7	4081.94	21806446	NA	NA	3014.57	NA	NA	NA	11419.4	75958.8	42649.7	NA	4871.5	NA	NA	39032.5	NA	NA	NA	NA	6983.31	8903.82	NA	NA	10074.9	NA	NA	147062	NA	NA	NA	4.76967e+06	NA	NA
501	ser_gf_3_F_2	ser	gf	3	F	2	8726.04	4222.15	NA	303693	41773.8	644858	NA	152662	24923.1	4627.14	17634132	NA	NA	2819.87	NA	NA	NA	11233.4	71825.7	44099.9	NA	3953.81	NA	NA	32918.6	NA	NA	2759.02	NA	6553.97	8197	NA	2525.2	19499.4	NA	NA	164370	NA	NA	NA	4.67308e+06	NA	NA
502	ser_gf_3_F_4	ser	gf	3	F	4	8076.39	4652.51	NA	234611	46054.1	645957	NA	119388	22561.6	3710.89	16737261	NA	NA	2679.1	NA	NA	NA	11670.7	70782.6	34198.3	NA	9896.72	NA	NA	36673.1	NA	NA	3447.45	NA	3283.05	7066.93	NA	2973.27	17705.7	NA	NA	186436	NA	NA	NA	4979454	NA	NA
503	ser_gf_3_M_1	ser	gf	3	M	1	7372.89	4814.21	NA	268312	32444.2	546421	NA	79641.2	18365.7	2911.98	12851625	NA	NA	NA	NA	NA	NA	11077	57608.8	35611.8	NA	9487.1	NA	NA	25453.8	NA	NA	3214.01	NA	8050.75	8129.03	NA	NA	11603.5	NA	NA	40682.6	NA	NA	NA	3.65336e+06	NA	NA
504	ser_gf_3_M_2	ser	gf	3	M	2	8825.44	4823.87	NA	273590	61094.1	719298	NA	92833.5	28268	NA	14537655	NA	NA	3647.56	NA	NA	NA	15354.2	58002.3	32612.3	NA	69267.5	NA	NA	51242.3	NA	NA	4289.01	NA	9981.93	7579.47	NA	3234.73	14850.5	NA	NA	54432.9	NA	NA	NA	4.17363e+06	NA	NA
505	ser_gf_3_M_3	ser	gf	3	M	3	7455.62	4506	NA	243216	64939.2	691480	NA	147618	24528.1	3815.22	13346306	NA	NA	2881.18	NA	NA	NA	14215.3	54774	40407.1	NA	6890.86	NA	NA	48943.4	NA	NA	4455.79	NA	8556.36	8736.68	NA	4254.94	25436.5	NA	NA	57531	NA	NA	NA	4.73295e+06	NA	NA
506	ser_gf_8_F_2	ser	gf	8	F	2	7242.49	3512.39	NA	395390	44962	442937	NA	144453	14339.3	3968.98	19224190	NA	NA	NA	NA	NA	NA	7718.17	73331.2	40715.8	NA	6592.4	NA	NA	32259.3	NA	NA	NA	NA	6161.99	11328.1	NA	NA	8153.32	NA	NA	170004	NA	NA	NA	4207829	NA	NA
507	ser_gf_8_F_3	ser	gf	8	F	3	8573.88	3923.05	NA	272905	62410.2	475211	NA	123937	16497.8	4282.48	16203352	NA	NA	NA	NA	NA	NA	8901.92	56842	45022.8	NA	4544.67	NA	NA	47432.9	NA	NA	3172.49	NA	8351.27	9430.58	NA	NA	8682.25	NA	NA	175571	NA	NA	NA	4.487e+06	2871.58	NA
508	ser_gf_8_F_4	ser	gf	8	F	4	7952.76	3554.73	NA	179287	61314.5	618356	NA	121959	29962.1	2904.45	11523696	NA	NA	NA	NA	NA	NA	7739.87	41010.9	40117.6	NA	6855.97	NA	NA	45878.3	NA	NA	2973.54	NA	6002.68	5401.37	NA	NA	8387.64	NA	NA	134096	NA	NA	NA	5.58137e+06	NA	NA
509	ser_gf_8_M_2	ser	gf	8	M	2	10178.3	4821.73	NA	334488	51195.4	431468	NA	111128	11058.8	2988.63	15768354	NA	NA	NA	NA	NA	NA	8634.5	29178.1	39952.6	NA	45345.8	NA	NA	36085.6	NA	NA	3324.96	NA	6542.8	3917.46	NA	NA	6578.11	NA	NA	32536.4	NA	NA	NA	3.54745e+06	NA	NA
510	ser_gf_8_M_4	ser	gf	8	M	4	7684.73	5717.92	NA	486779	61436.2	690838	NA	158726	30749.6	2911.54	14547819	NA	NA	NA	NA	NA	NA	11672.7	29286.1	46581.6	NA	163086	NA	NA	45244.4	NA	NA	3049.95	NA	11562.9	7625.3	NA	3116.22	6899.52	NA	NA	28392.5	NA	NA	NA	6732557	NA	NA
511	ser_sdm_12_F_1	ser	sdm	12	F	1	8331.15	4830.13	NA	526038	37371	516165	NA	163457	18867.4	NA	16522095	NA	NA	NA	NA	NA	NA	7385.37	48670.5	38644.8	NA	8170.19	NA	NA	32176.1	NA	NA	NA	NA	4845.35	14014.9	NA	NA	7874.99	NA	NA	583001	NA	NA	NA	4.82262e+06	NA	NA
512	ser_sdm_12_F_2	ser	sdm	12	F	2	9094.91	5711.65	NA	462338	34040.1	582927	NA	98077.8	9973.06	NA	20909144	NA	NA	NA	NA	NA	NA	6325.83	50309.5	27528.6	NA	7583.68	NA	NA	31888.4	NA	NA	3268.06	NA	5006.43	12052.7	NA	NA	6335.16	NA	NA	296567	NA	NA	NA	4.15531e+06	2639.43	NA
513	ser_sdm_12_F_3	ser	sdm	12	F	3	6640.73	3566.43	NA	424128	33694.9	456294	NA	121633	17178.8	NA	17477196	NA	NA	NA	NA	3038.63	NA	7146.48	47240.5	25373.7	NA	NA	NA	NA	27551.7	NA	NA	NA	NA	5709.76	5706.01	NA	NA	5481.01	NA	NA	167375	NA	NA	NA	4.17138e+06	NA	NA
514	ser_sdm_12_F_4	ser	sdm	12	F	4	6882.31	4582.73	NA	276995	43324.2	553099	NA	134036	21070	NA	10807324	NA	NA	NA	NA	NA	NA	6655.93	30893.9	26727.3	NA	2503.05	NA	NA	31804.5	NA	NA	2994.52	NA	4232.99	5916.77	NA	NA	7793.94	NA	NA	14034.7	NA	NA	NA	5991947	NA	NA
515	ser_sdm_12_M_1	ser	sdm	12	M	1	9057.2	5581.97	NA	368354	31615	608656	NA	84556.5	15158.8	NA	17541508	NA	NA	NA	NA	NA	NA	6203.43	40707.3	30349.5	NA	8870.1	NA	NA	22409.2	NA	NA	2508.72	NA	8716.72	5642.2	NA	NA	5512.82	NA	NA	56727.2	NA	NA	NA	6.39154e+06	NA	NA
516	ser_sdm_12_M_2	ser	sdm	12	M	2	8092.79	4935.81	NA	230931	35222.9	550770	NA	62709.8	15511.4	NA	12651304	NA	NA	NA	NA	8129.09	NA	7194.55	40078.9	22758.8	NA	36839.4	NA	NA	29641.1	NA	NA	NA	NA	7724.78	4247.06	NA	NA	6426.08	NA	NA	57807.2	NA	NA	NA	5.09775e+06	NA	NA
517	ser_sdm_12_M_3	ser	sdm	12	M	3	9664.82	4330.25	NA	240630	47679.9	784303	NA	86107	15771.5	NA	11774436	NA	NA	NA	NA	NA	NA	6290.01	46116.2	33245.8	NA	3685.53	NA	NA	43261.9	NA	NA	NA	NA	9587.91	4938.73	NA	3280.98	4997.72	NA	NA	31316.9	NA	NA	NA	7538774	NA	NA
518	ser_sdm_12_M_4	ser	sdm	12	M	4	8507.7	6218.17	NA	198188	53355.5	796874	NA	69136.1	11912.6	NA	9415293	NA	NA	NA	NA	NA	NA	6113.26	44740.4	26312.7	NA	10132.3	NA	NA	49808	NA	NA	3712.69	NA	10011.6	4116.63	NA	NA	5313	NA	NA	31736.7	NA	NA	NA	6755436	NA	NA
519	ser_sdm_3_F_1	ser	sdm	3	F	1	7423.69	5245.29	NA	163210	39588.3	571918	NA	104281	13770.4	4209.46	7.61031e+06	NA	NA	NA	NA	NA	NA	12470.1	50591.6	32906.4	NA	5084.14	NA	NA	29847.1	NA	NA	NA	NA	4880.84	6537.81	NA	2796.63	14049	NA	NA	135112	NA	NA	NA	4.74921e+06	NA	NA
520	ser_sdm_3_F_2	ser	sdm	3	F	2	9223.56	5562.39	NA	121717	41531.6	510942	NA	86461.7	17616.1	2687.83	6289676	NA	NA	NA	NA	NA	NA	10090.7	45398.8	26802.5	NA	4992.55	NA	NA	28692.9	NA	NA	6405.57	NA	3719.74	4763.74	NA	NA	15801.1	NA	NA	59279.4	NA	NA	NA	4577430	NA	NA
521	ser_sdm_3_F_3	ser	sdm	3	F	3	8562.62	4692.65	NA	102395	36958.5	490892	NA	84543.7	16873.6	NA	3846898	NA	NA	NA	NA	NA	NA	9993.05	35772.1	23825.4	NA	6518.55	NA	NA	27302.4	NA	NA	NA	NA	4015.08	5171.25	NA	2562.83	11865.2	NA	NA	112280	NA	NA	NA	4716851	NA	NA
522	ser_sdm_3_F_4	ser	sdm	3	F	4	8644.45	5144.24	NA	141258	41454.7	646250	NA	110241	13721.5	2861.1	5998243	NA	NA	NA	NA	NA	NA	13441.1	44326	40453.6	NA	5970.71	NA	NA	31318.1	NA	NA	NA	NA	3927.51	5491.01	NA	NA	12705.6	NA	NA	60908.5	NA	NA	NA	5.07074e+06	NA	NA
523	ser_sdm_3_M_1	ser	sdm	3	M	1	9328.39	4637.07	NA	267710	42036.9	664108	NA	84733.1	13837.1	2574.84	18560512	NA	NA	4694.9	NA	NA	NA	10188.8	59416.2	40529.2	NA	3146.23	NA	NA	33209.5	NA	NA	2987.22	NA	2803.02	8830.22	NA	3049.03	13976.8	NA	NA	219900	NA	NA	NA	1.99034e+06	NA	NA
524	ser_sdm_3_M_2	ser	sdm	3	M	2	8073.49	5577.15	NA	188163	65202.2	800490	NA	84268.7	18422.4	3070.49	12389513	NA	NA	6141.53	NA	NA	NA	9750.6	56107.4	35154.4	NA	5712.23	NA	NA	50940.5	NA	NA	3614.03	NA	3784.79	12617	NA	4811.73	16109.1	NA	NA	111912	NA	NA	NA	3.57935e+06	NA	NA
525	ser_sdm_3_M_3	ser	sdm	3	M	3	9281.17	5417.07	NA	231908	66090.2	905816	NA	148873	26232.8	2501.85	8551557	2510.01	NA	4064.48	NA	NA	NA	10060.3	43207.9	42146.1	NA	4338.14	NA	NA	49912.1	NA	NA	3969.26	NA	2867.38	11319.6	NA	2835.56	10245.3	NA	NA	46660.4	NA	NA	NA	5.34252e+06	NA	NA
526	ser_sdm_3_M_4	ser	sdm	3	M	4	9073.02	5094.29	NA	150220	60681.9	1.27691e+06	NA	124985	30230.4	NA	6453339	NA	NA	2554.57	NA	NA	NA	10410	44122.6	37942.9	NA	5223.25	NA	NA	48812.3	NA	NA	3226.57	NA	3554.84	9259.53	NA	3655.81	16555.9	NA	NA	26908.9	NA	NA	NA	5.7302e+06	NA	NA
527	ser_sdm_8_F_1	ser	sdm	8	F	1	8806.15	4240.27	NA	478583	49543	490394	NA	94860.9	12207	NA	15941337	NA	NA	NA	NA	NA	NA	8437.65	37915.3	34435.5	NA	3621.14	NA	NA	41655	NA	NA	4236.27	NA	4461.68	11365.9	NA	NA	6997.26	NA	NA	22164.2	NA	NA	NA	2.76717e+06	NA	NA
528	ser_sdm_8_F_2	ser	sdm	8	F	2	10099.7	4509.19	NA	469386	53814.5	568783	NA	113412	18935	2613.33	16991656	NA	NA	NA	NA	3322.92	NA	9366.18	40395.7	35487.1	NA	NA	NA	NA	42009.4	NA	NA	NA	NA	5361.02	12611.6	NA	NA	10290.5	NA	NA	22907.4	NA	NA	NA	4.65162e+06	NA	NA
529	ser_sdm_8_F_3	ser	sdm	8	F	3	7253.09	4734.49	NA	362341	56708.4	646422	NA	98774.3	20844.8	NA	12882389	NA	NA	NA	NA	NA	NA	7000.55	40310.6	27876.8	NA	5913.51	NA	NA	38645	NA	NA	3020.57	NA	5152.77	4628.05	NA	NA	5376.87	NA	NA	177757	NA	NA	NA	5679643	NA	NA
530	ser_sdm_8_F_4	ser	sdm	8	F	4	12125.3	4991.19	NA	342262	56999.5	690373	NA	86565.4	19707.1	2653.19	9354385	NA	NA	NA	5070.78	5120.2	NA	7111.8	28364.2	30704.1	NA	9690.68	NA	NA	39791.1	NA	NA	NA	NA	4588.24	6518.23	NA	NA	5100.98	NA	NA	142586	NA	NA	NA	4.09448e+06	NA	NA
531	ser_sdm_8_M_1	ser	sdm	8	M	1	8731.02	6326.8	NA	615911	76339.2	824357	NA	145663	18232.6	2723.67	16684761	NA	NA	NA	NA	NA	NA	11570.9	46368.6	51403.4	NA	19552.7	NA	NA	59719.7	NA	NA	NA	NA	8262.59	6879.95	NA	NA	7026.26	NA	NA	31914.8	NA	NA	NA	4.61456e+06	2688.22	NA
532	ser_sdm_8_M_2	ser	sdm	8	M	2	7409.49	4403.99	NA	456232	49839.5	633187	NA	100676	16103.7	NA	13045196	NA	NA	NA	NA	NA	NA	12050	43741.6	39038.4	NA	4030.63	NA	NA	35676.3	NA	NA	NA	NA	10971.3	4683.82	NA	NA	6252.07	NA	NA	29405.7	NA	NA	NA	4.87903e+06	NA	NA
533	ser_sdm_8_M_3	ser	sdm	8	M	3	7804.21	3614.75	NA	280841	45326	545688	NA	98034.1	12056.9	NA	11770206	NA	NA	NA	NA	NA	NA	7647.62	44273.7	31116.9	NA	11012.4	NA	NA	36617.5	NA	NA	NA	NA	8508.66	4114.79	NA	NA	5471.43	NA	NA	17734.8	NA	NA	NA	6433727	NA	NA
534	ser_sdm_8_M_4	ser	sdm	8	M	4	8352.21	5687.47	NA	252420	55692.7	588618	NA	103307	19250.9	3000.86	11301793	NA	NA	NA	NA	NA	NA	9815.81	22730.2	36228.3	NA	33358.3	NA	NA	37844.1	NA	NA	NA	NA	8710.98	4834	NA	NA	6207.5	NA	NA	19450.3	NA	NA	NA	5199417	NA	NA
535	ser_spf_12_F_1	ser	spf	12	F	1	10264.3	6045.41	NA	853271	59888.2	597598	NA	116932	16143.6	3357.36	31491930	NA	NA	NA	NA	4503.08	3010.06	7357.36	75783.9	35651.7	NA	5658.22	NA	NA	47707.5	NA	NA	NA	NA	4143.39	12954.5	NA	NA	7366.36	NA	NA	263521	NA	NA	NA	4.90523e+06	3727.37	NA
536	ser_spf_12_F_2	ser	spf	12	F	2	7279.79	4872.32	NA	454317	36158.5	652356	NA	131894	16150.8	3009.95	19914986	NA	NA	NA	15061.3	5977.35	NA	7071.39	43583.3	40506.3	NA	6795.65	3459.89	NA	30419.6	NA	NA	4096.21	NA	4997.24	16154.8	NA	NA	9622.88	NA	NA	734662	NA	NA	NA	6053027	NA	NA
537	ser_spf_12_F_3	ser	spf	12	F	3	9845.42	6363.21	NA	571683	38405.1	560300	NA	104506	11756.2	2850.86	22859418	NA	NA	NA	9558.6	2993.06	NA	7327.41	54815.4	32287	NA	3818.86	NA	NA	31832.1	NA	NA	3767.92	NA	5050.5	13699.4	NA	NA	10410	NA	NA	296751	NA	NA	NA	4839916	NA	NA
538	ser_spf_12_F_4	ser	spf	12	F	4	8058.84	6148.81	NA	364996	51487.8	687964	NA	105532	14339.4	2675.95	17402614	NA	NA	NA	NA	7275.04	NA	7927.86	47963.6	36723.2	NA	7797.97	NA	NA	39528	NA	NA	2873.3	NA	3448.86	14968.4	NA	NA	8232.43	NA	NA	344457	NA	NA	NA	5133190	NA	NA
539	ser_spf_12_M_3	ser	spf	12	M	3	7606.97	5127.66	NA	421995	48398.1	595918	NA	123848	11117.6	NA	18256824	NA	NA	NA	NA	NA	NA	7434.67	53645.9	28942.1	NA	64381.7	NA	NA	37794.8	NA	NA	2758.04	NA	4807.9	9070.11	NA	NA	6683.06	NA	NA	38233.8	NA	NA	NA	5506234	NA	NA
540	ser_spf_12_M_4	ser	spf	12	M	4	9851.11	4563.32	NA	362710	48140.1	503700	NA	121067	12711.8	2724.65	14553085	NA	NA	NA	NA	NA	NA	6667.68	51157.7	24085.3	NA	114420	NA	NA	30800.5	NA	NA	NA	NA	4638.87	5641.21	NA	2567.18	5460.61	NA	NA	41586.1	NA	NA	NA	4.94332e+06	NA	NA
541	ser_spf_3_F_1	ser	spf	3	F	1	9152.27	4506.78	NA	334081	86354.7	616126	NA	111188	17184.8	4443.37	22860540	NA	NA	3991.2	6422.55	6025.92	NA	10758.1	70916	44534	NA	15187.1	NA	2959.16	71799.7	NA	NA	2949.79	NA	3163.6	15167.3	NA	2731.11	15518.2	NA	NA	88971.2	NA	NA	NA	4.40826e+06	3197.22	NA
542	ser_spf_3_F_2	ser	spf	3	F	2	7819.02	4634.43	NA	200657	66581.2	740656	NA	136679	20502.7	2792.16	10526687	NA	NA	3127.65	12763.5	17146	NA	11965.1	56417	44740	NA	7206.55	NA	NA	48207.7	NA	NA	NA	NA	3253.47	4983.94	NA	NA	13443.9	NA	NA	92796.2	NA	NA	NA	4851615	NA	NA
543	ser_spf_3_F_3	ser	spf	3	F	3	9064.96	4475.18	NA	160962	62959.1	582185	NA	173019	24778.8	3330.07	7.87044e+06	NA	NA	2881.19	5061.26	5855.01	NA	12932.8	47014.9	51329.7	NA	9316.55	NA	NA	49398.6	NA	NA	NA	NA	3048.51	5358.46	NA	2666.31	13051.4	NA	NA	80012.3	NA	NA	NA	5.3827e+06	NA	NA
544	ser_spf_3_F_4	ser	spf	3	F	4	12323.9	3704.63	NA	118274	37287.8	557154	NA	124227	20434.2	NA	6873310	NA	NA	NA	4789.96	NA	NA	11257.1	58080.3	31462.6	NA	7342.5	NA	NA	31611.4	NA	NA	3509.24	NA	3123.08	3868.24	NA	3592.16	17360.5	NA	NA	68447	NA	NA	NA	4.05644e+06	NA	NA
545	ser_spf_3_M_1	ser	spf	3	M	1	7103.94	4951.36	NA	247146	44414.4	485286	NA	126325	13905.4	2876.43	16013557	NA	NA	2723.38	NA	NA	NA	9798.44	56482	38774.2	NA	7000.75	NA	NA	34241.9	NA	NA	NA	NA	3877.57	6938.87	NA	3341.8	12028	NA	NA	37142.6	NA	NA	NA	3.92327e+06	NA	NA
546	ser_spf_3_M_2	ser	spf	3	M	2	10470	5568.63	NA	224833	46915.1	485509	NA	109785	12252.2	NA	15661128	NA	NA	2574.15	4296.69	6871	NA	8761.14	63206.9	38943.2	NA	4718.25	NA	NA	38834.1	NA	NA	NA	NA	2687.87	10468.2	NA	NA	11885.6	NA	NA	45581.8	NA	NA	NA	3947803	NA	NA
547	ser_spf_3_M_4	ser	spf	3	M	4	9680.29	5684.89	NA	129823	43436.9	548462	NA	134968	23069.4	NA	8.04637e+06	NA	NA	2759	NA	NA	NA	8921.25	43341.5	33864.6	NA	10758.9	NA	NA	30237.8	NA	NA	NA	NA	2604.26	6355.46	NA	NA	11894.7	NA	NA	19023.1	NA	NA	NA	4414229	NA	NA
548	ser_spf_8_F_1	ser	spf	8	F	1	8292.52	4402.51	NA	159395	32691	447783	NA	97368	17658.7	2534.29	10852773	NA	NA	NA	NA	NA	NA	6940.55	53595.6	21296.1	NA	6642.12	NA	NA	26119.6	NA	NA	2573.22	NA	3829.13	5304.12	NA	NA	9902.94	NA	NA	127912	NA	NA	NA	4734021	NA	NA
549	ser_spf_8_F_2	ser	spf	8	F	2	8126.24	3980.04	NA	169925	67334.8	714427	NA	110981	17038.8	NA	7419424	NA	NA	NA	34077.9	5380.67	NA	7992.84	43034	35229.1	NA	13013.6	NA	NA	52134.6	NA	NA	NA	NA	3875.3	4444.09	NA	NA	6698.19	NA	NA	218785	NA	NA	NA	5.09465e+06	3247.22	NA
550	ser_spf_8_F_3	ser	spf	8	F	3	8156.56	3394.01	NA	123286	51339	694476	NA	110305	17113	NA	7.74547e+06	NA	NA	NA	3133.11	4183.19	NA	8897.36	50875.3	37476.5	NA	5241.42	NA	NA	38825.9	NA	NA	NA	NA	5681.13	3741.12	NA	NA	9055.2	NA	NA	122953	NA	NA	NA	4.04902e+06	NA	NA
551	ser_spf_8_F_4	ser	spf	8	F	4	14134.4	5273.71	NA	122025	58118.8	542038	NA	104816	19053.5	NA	6.77808e+06	NA	NA	NA	18134.9	NA	NA	8701.64	52251.1	34637.1	NA	21630	NA	NA	48476.6	NA	NA	2857.61	NA	4701.27	6547.88	NA	NA	10861.4	NA	NA	292686	NA	NA	NA	4793530	NA	NA
552	ser_spf_8_M_1	ser	spf	8	M	1	8976.12	4204.79	NA	545234	61585.6	709583	NA	114614	13486.7	2525.64	17140144	NA	NA	NA	NA	4993.73	NA	6438	40112.9	33667.4	NA	69367.5	NA	NA	48754.5	NA	NA	NA	NA	4266.37	5260.93	NA	NA	6455.01	NA	NA	54759.2	NA	NA	NA	4.29942e+06	NA	NA
553	ser_spf_8_M_2	ser	spf	8	M	2	7127.13	3885.52	NA	487876	45370.9	519023	NA	104171	10518.3	2526	21296164	NA	NA	NA	NA	6031.06	NA	5971.51	47240.1	24544.5	NA	8509.51	NA	NA	40194.2	NA	NA	NA	NA	4477.36	8502.91	NA	3109.95	4726.63	NA	NA	58431.2	NA	NA	NA	4.42021e+06	NA	NA
554	ser_spf_8_M_4	ser	spf	8	M	4	9470.84	7774.53	NA	337640	65626	681018	NA	131483	15850.1	2943.15	12414318	NA	NA	NA	NA	NA	NA	8963.79	44042	33953	NA	65285.1	NA	NA	48811.6	NA	NA	3842.19	NA	5044.74	3781.11	NA	NA	8690.93	NA	NA	19417.7	NA	NA	NA	4.80108e+06	NA	NA
571	spl_gf_12_F_1	spl	gf	12	F	1	103875	39042.5	NA	109897	420033	690696	5249.91	472142	236359	1.5032e+06	53768.2	NA	NA	7083.06	NA	NA	68299.7	27446.7	3346.74	61923.2	60349.6	6598.77	NA	NA	343863	12098.6	NA	162148	9662.33	10411.8	123475	NA	11701	61957.7	305342	11505.8	219696	NA	NA	24301.6	1.39384e+06	851172	7204.32
572	spl_gf_12_F_2	spl	gf	12	F	2	89811.1	45210.3	NA	159129	394654	684789	5990.79	399362	218389	1.42966e+06	43399.7	NA	NA	6466.57	NA	3449.82	50627.1	22907.6	2585.87	57168.4	49467.4	11107.7	NA	NA	315743	11947.6	NA	144713	9835.02	10210.3	108710	2800.47	18556.8	67434	242680	10212.5	233908	NA	NA	22173	993827	743322	4425.73
573	spl_gf_12_F_3	spl	gf	12	F	3	91680.7	42303	NA	145884	423318	745366	7515.01	403464	234283	1.62798e+06	47677.8	NA	NA	8380.26	NA	NA	55141.1	22199	NA	67396.4	71048.6	19495.9	NA	NA	345622	9225.61	NA	139756	12747	8869.08	126180	NA	11622.2	66181.9	206309	9822.06	175165	NA	NA	24570.3	1.30516e+06	712922	4225.21
574	spl_gf_12_M_1	spl	gf	12	M	1	101935	49182.9	NA	106890	508972	686462	9705.3	442125	200707	1.6493e+06	52608.1	NA	NA	8204.83	NA	NA	57066.7	34326.7	5165.7	65375.5	54742.7	19884.2	NA	NA	396582	9058.96	NA	208822	8497.7	8463.17	154715	2829.45	20602.9	47280.5	255382	15876	248679	NA	NA	25815.5	853634	799049	5344.01
575	spl_gf_12_M_2	spl	gf	12	M	2	98083.1	55314.9	NA	171893	574539	680715	14306.3	503217	257510	1.92656e+06	63254.9	NA	NA	9229.55	NA	NA	50053.7	35206.7	4102.23	66262	72663.6	13702.8	NA	NA	481464	8754.71	NA	250722	8157.24	7187.11	173195	NA	19850.8	43706.1	313279	10975	234721	NA	NA	23326.2	1.13866e+06	908604	3516.15
576	spl_gf_12_M_3	spl	gf	12	M	3	93488.4	42040.2	NA	150601	509195	657370	14929.5	331054	165694	1.37489e+06	71318.6	NA	NA	8285.76	NA	NA	57580.1	29155	3472.08	54385.2	63115.4	85711.2	NA	NA	402140	8786.33	NA	163428	13106.8	6790.37	151122	3783.96	15270.5	42180.3	170540	10724	125558	NA	NA	22392.6	1.38021e+06	612841	4847.45
577	spl_gf_12_M_4	spl	gf	12	M	4	86332.4	55832.8	NA	200377	523669	515623	9284.27	456632	206745	1.72956e+06	123048	NA	NA	7187.57	NA	NA	56754.1	38445.4	4785.64	75993.6	49758.2	10267.4	NA	NA	412160	12773.3	NA	220076	11319.7	7002.78	117366	NA	23922.9	50505.6	334909	9228.17	26886.3	NA	NA	30041.5	1.2322e+06	903921	6285.11
578	spl_gf_3_F_1	spl	gf	3	F	1	172253	53246.1	NA	202771	397851	715109	6390.12	388027	260593	1.09932e+06	86277.1	NA	NA	14991.4	NA	NA	41990.8	46348.4	6538.85	73340.4	105670	102688	NA	NA	351557	9136.44	NA	169816	19693	7117.02	101912	8299.52	6560.85	66871.9	111385	10743.7	693721	NA	NA	19711.4	1.38979e+06	507799	5456.07
579	spl_gf_3_F_2	spl	gf	3	F	2	193748	65275.1	NA	232838	339048	797317	3540.43	458662	299412	1.77033e+06	41341.5	NA	NA	13041.2	NA	NA	37602.4	53527.6	3241.38	78960.1	77186.3	9462.16	NA	NA	282608	8277.05	NA	133195	17681.2	7530.06	57828.2	12998	17179.1	131631	143188	8167.72	224554	NA	NA	22853	1.91345e+06	491102	4206.54
580	spl_gf_3_F_3	spl	gf	3	F	3	157487	55769.7	NA	158091	303874	713980	5445.95	360129	236819	1.23616e+06	50531.5	NA	NA	10883.9	NA	NA	30057.5	41870.2	3678.15	57571.7	76277.3	13484.4	NA	NA	243013	7432.4	NA	136516	16335	6641.81	70562.6	8700.7	18352	115070	107751	7932.97	279836	NA	NA	20742.9	1.56634e+06	485665	4216.93
581	spl_gf_3_F_4	spl	gf	3	F	4	197433	74616.2	NA	152101	290283	681603	NA	465478	274837	1.42727e+06	28853.2	NA	NA	7061.44	NA	NA	43153.7	55998.6	NA	55944.9	75619.8	6934.12	NA	NA	233618	8117.92	NA	121752	18017.5	4455.35	59342	8589.04	11890.6	145653	165266	9255.64	207092	NA	NA	21608.2	1.78169e+06	617026	3401.42
582	spl_gf_3_M_1	spl	gf	3	M	1	196164	79068.6	NA	166744	306386	814222	4217.83	373826	250477	1.11265e+06	30727.3	NA	NA	8577.29	NA	NA	38861.9	67622.1	3458.46	83203.2	55017.8	11847.3	NA	NA	240847	7410.01	NA	143027	17284.8	11151.1	59491.7	11181.3	19027.2	142278	118999	7375.83	134124	NA	NA	18756.2	1.39034e+06	410520	4943.2
583	spl_gf_3_M_2	spl	gf	3	M	2	197206	77167.6	NA	227726	343444	963932	3008.93	444068	335683	1.21279e+06	41411.4	NA	NA	9319.43	NA	NA	35123.1	68830.9	NA	79879.4	63912.6	3143.69	NA	NA	271317	7559.91	NA	187056	17296.5	9683.75	62309.2	12866.8	25399.5	136910	132224	7378.94	201273	NA	NA	19979.4	1.84992e+06	448140	2987.39
584	spl_gf_3_M_3	spl	gf	3	M	3	153968	68305.8	NA	229336	417471	900353	5776.46	483712	293236	1.23785e+06	24949.4	NA	NA	16322.2	NA	NA	39384.5	51920.6	2839.29	76347.6	44217	3794.05	NA	NA	340122	5930.22	NA	173499	14990.5	9996.89	64197.2	11494.5	67587.6	149550	134627	7749.08	163245	NA	NA	20117.6	1.59319e+06	412396	4245.93
585	spl_gf_3_M_4	spl	gf	3	M	4	189921	75208.2	NA	265769	403781	930756	6167.18	450402	318554	1.39581e+06	40910.5	NA	NA	13822.8	NA	2511.37	39153.9	73435.4	NA	64377.3	51994.5	4572.64	NA	NA	315429	8856.43	NA	199332	14832.9	13367.5	70963.7	11342.2	47939	182966	136142	12369.7	142951	NA	NA	18403.9	1.51571e+06	402539	3168.18
586	spl_gf_8_F_1	spl	gf	8	F	1	147392	40094.3	NA	180790	422500	756053	3759.45	498013	242889	1897470	70882.3	NA	NA	9233.25	NA	NA	73403.1	38068.1	2780.54	70116.1	77200.3	6110.94	NA	NA	345169	8748.07	NA	139756	11000.2	10976.6	124934	NA	11986	53750.3	333915	12925.4	179910	NA	NA	29124.1	1.07167e+06	858531	4056.84
587	spl_gf_8_F_3	spl	gf	8	F	3	120202	43448.2	NA	116652	529916	739090	5308.9	395516	217558	1.81968e+06	51077.7	NA	NA	6078.71	NA	NA	68569.2	29096.7	2851.24	79544.2	64783.2	20354.1	NA	NA	417403	14800.4	NA	167381	15881.6	8024.68	145349	NA	19873.1	73382.6	228882	10481.3	424306	NA	NA	27998.4	1.34619e+06	688301	5487.93
588	spl_gf_8_F_4	spl	gf	8	F	4	107783	41564.3	NA	138755	439826	725382	6820.07	415110	229690	1.82602e+06	44065.7	NA	NA	9109.55	NA	NA	60699.5	25215.5	NA	60285	62021.8	8437.96	NA	NA	360879	9163.52	NA	163474	10460.6	7009.7	141929	NA	26629.9	76928.9	285543	11648.2	216710	NA	NA	31951.4	853020	662730	4892.4
589	spl_gf_8_M_1	spl	gf	8	M	1	115285	54368.4	NA	89018.1	441036	793152	4594.79	518361	263700	1.64029e+06	49898.4	NA	NA	3928.78	NA	NA	52164	41473	NA	62652.8	101584	54051.9	NA	NA	342717	13339.9	NA	253325	19376.2	8666.56	136181	NA	20779.5	46882.8	332551	10458.2	345595	NA	NA	24201.8	1.02728e+06	809011	4855.48
590	spl_gf_8_M_2	spl	gf	8	M	2	94056.9	49027	NA	132823	431074	696196	6288.54	366220	180349	1.28944e+06	44636.2	2751	NA	5739.67	NA	2850.09	64849.2	26947.5	2810.84	65682.8	46248.9	7673.63	NA	NA	365688	10335.2	NA	249201	8693.62	8404.79	137396	5911.38	42266	60251.7	259899	11236.5	261495	NA	NA	27405.3	943184	758532	4937.05
591	spl_gf_8_M_3	spl	gf	8	M	3	80947.2	47358.9	NA	152538	459422	871017	5771.4	438059	213628	1134203	58711.1	NA	NA	5153.33	NA	NA	59657.5	32400.5	4022.32	64540.4	42432.9	5373.34	NA	NA	375502	9834.85	NA	227485	8997.95	6704.47	148758	NA	51349.2	85998.4	282102	10443.8	236060	NA	NA	27894.9	1.37318e+06	759051	5483.31
592	spl_gf_8_M_4	spl	gf	8	M	4	83307.3	44984.1	NA	127471	440701	756192	7940.31	401172	187108	1.05087e+06	38023.6	NA	NA	4967.1	NA	NA	54322.2	30968.7	2770.31	64153.1	51798.5	3662.29	NA	NA	342059	12180.8	NA	186378	10206.4	10705.5	123127	2694.34	31294.8	62977.9	154626	7479.69	88413	NA	NA	18528	1496236	540302	3980.32
593	spl_sdm_12_F_1	spl	sdm	12	F	1	139622	52227.7	NA	72342.6	429508	639612	8041.43	451644	254003	1.34147e+06	28736.7	NA	NA	8819.31	NA	NA	48799.7	24846.9	NA	48304.5	40262.3	6806.2	NA	NA	344501	11393.2	NA	184665	9276.45	7415.36	82409.8	NA	25702.3	72491.4	104182	8066.52	184145	NA	NA	19056.3	440439	339532	2918.78
594	spl_sdm_12_F_2	spl	sdm	12	F	2	114843	61692.3	NA	138155	427536	827099	9068.65	486984	260513	1.35135e+06	23051.4	NA	NA	7739.79	NA	NA	62005.6	23268	NA	42914.1	53122	16017.6	NA	NA	337036	11018.4	NA	212666	10446.9	7697.18	123562	3789.57	28058	77007.2	177078	10346.4	625188	NA	NA	25373.7	1.02758e+06	546860	4382.68
595	spl_sdm_12_F_3	spl	sdm	12	F	3	123976	48733.1	NA	104057	345877	658030	5992.92	492608	258613	1.24202e+06	24043	NA	NA	7132.06	NA	NA	58620.2	24596.2	NA	37367.8	47285.5	6106.42	NA	NA	284466	7473.11	NA	196980	8294.87	6222.49	115588	2627.04	16908.7	86813	187193	8272.25	241637	NA	NA	19662.2	852845	616773	3416.49
596	spl_sdm_12_F_4	spl	sdm	12	F	4	128616	64423.1	NA	228614	432670	699118	10667	532670	296730	1.10303e+06	32345	NA	NA	10588.3	NA	NA	57564.2	21547	NA	47718.5	56739.4	7802.68	NA	NA	330302	7993.83	NA	250344	13617.7	5978.32	115335	7658.57	24778.1	110601	185208	8906.69	252858	NA	NA	24642.9	1.66943e+06	711008	3271.88
597	spl_sdm_12_M_1	spl	sdm	12	M	1	49019.8	51475.8	NA	87880	450439	754113	11536.2	542500	270130	2.00118e+06	51146.8	NA	NA	8178.67	NA	4309.94	63728	23087.5	NA	41266.5	82625.9	23824.2	NA	NA	360929	14289.2	NA	284344	7582.57	7685.14	134071	NA	31690.1	42406.9	313792	9320.39	83128.2	NA	NA	32366	1.62831e+06	1.09802e+06	6743.96
598	spl_sdm_12_M_2	spl	sdm	12	M	2	64325.4	50356.1	NA	92961.2	599748	673046	17012.1	601174	293700	1.70962e+06	30663.7	NA	NA	11432.8	NA	NA	60888.6	21519.3	NA	45019.7	105129	522819	NA	NA	459773	12206.8	NA	288781	7025.74	9459.2	167959	NA	22561.1	56107.3	316039	14319.6	95393.5	NA	NA	27730.3	1.90107e+06	1.12919e+06	7781.41
599	spl_sdm_12_M_3	spl	sdm	12	M	3	52839	51244.5	NA	101288	533384	922397	11776.2	427383	257257	1954893	62928.1	NA	NA	7919.29	NA	NA	60860.7	23665.5	NA	52103.9	108644	493684	NA	NA	433924	8085.22	NA	288743	20018.1	12483.8	124565	NA	21513.3	47315.4	321017	9877.43	34085.2	NA	NA	26081.3	1.47151e+06	1.00569e+06	5008.8
600	spl_sdm_12_M_4	spl	sdm	12	M	4	47529.5	45482.4	NA	77005.9	529005	843897	14626.3	462903	201458	1.76917e+06	39007.6	NA	NA	6818.59	NA	NA	65537	19687.3	NA	42075.1	68902.4	10870.7	NA	NA	429872	13241.9	NA	277183	6395.7	12166.8	133368	NA	27937.8	44989.9	292789	12505	51466	NA	NA	30948	1.71105e+06	1094792	5111.03
601	spl_sdm_3_F_1	spl	sdm	3	F	1	164566	61591.2	NA	212338	398130	820323	3629.02	354765	234307	1.13386e+06	58691.8	NA	NA	9238.02	NA	NA	41756.1	80580.4	NA	62899.6	93498.3	4078.67	NA	NA	337880	10122.7	NA	212443	19829.5	5995.06	74102.8	7472.49	19304	94089.2	122176	10674.6	208716	NA	NA	20972.4	1.68885e+06	571750	2924.47
602	spl_sdm_3_F_2	spl	sdm	3	F	2	198519	76891.2	NA	252801	322465	848864	2772.6	379727	274071	1.73667e+06	32481.4	NA	NA	9812.32	NA	NA	43942.2	62400.3	NA	75667.1	78371.2	4729.56	NA	NA	245795	6743.84	NA	183866	18604	4731.76	65906	12733.4	18616.3	144689	171442	11486	194914	NA	NA	21014.2	1.30959e+06	492590	3272.17
603	spl_sdm_3_F_3	spl	sdm	3	F	3	193067	72227.5	NA	198154	382079	721563	NA	496440	329600	1.4456e+06	39690.6	NA	NA	6810.98	NA	NA	42509	69948.2	NA	58402.6	83115	12702.9	NA	NA	275020	9772.09	NA	199000	18504	6757.5	98648.9	5956.74	29210.6	154053	183940	10170.9	267786	NA	NA	24594.1	1.89015e+06	754514	4117
604	spl_sdm_3_F_4	spl	sdm	3	F	4	145176	71403	NA	239522	385460	830926	4415.77	506859	243478	1462453	78273.5	NA	NA	12300.5	NA	3634.25	42993.2	51398.8	3986.76	81546.2	72916.2	25214.6	NA	NA	292963	9711.75	NA	197378	14010.5	6587.32	89791.9	6477.86	34976.7	90640.4	169337	10578.7	103228	NA	NA	21057.4	1.75068e+06	653898	2979.8
605	spl_sdm_3_M_1	spl	sdm	3	M	1	94006	59403.1	NA	255076	432032	869225	4502.86	537425	215929	886894	34171.7	NA	NA	18239.7	NA	NA	40643.8	27967.5	NA	76611.1	70802.2	22017.9	NA	NA	349807	11002.9	NA	187142	17359.1	4851.19	86161.3	2962.28	48931.1	71469.4	171355	8449.74	186089	NA	NA	18996.6	1.2059e+06	919022	5055.63
606	spl_sdm_3_M_3	spl	sdm	3	M	3	135177	71073.5	NA	251141	567792	1.01985e+06	7504.1	663264	323877	1.19002e+06	46096.1	NA	NA	26711.7	NA	NA	47125.1	30954.7	3060.75	84316.5	82224.5	11754.2	NA	NA	471299	10883	NA	201866	15651	6059.87	122416	3607.21	47224.6	88366.3	242117	9002.92	378467	NA	NA	23833.4	1.60956e+06	876193	4898.69
607	spl_sdm_3_M_4	spl	sdm	3	M	4	155062	78637.9	NA	245098	395686	1.17803e+06	3674.62	556018	268550	939741	104618	NA	NA	12961.1	NA	NA	54315.2	28585.5	2805.04	66944.3	68505.9	7374.69	NA	NA	306925	10586.9	NA	211464	17621.8	4382	97380.4	13111.9	83401.1	107821	147077	7970.49	274753	NA	NA	24536.7	1.78339e+06	669842	4091.56
608	spl_sdm_8_F_1	spl	sdm	8	F	1	128835	50371.2	NA	187137	460779	713813	9309.8	379472	210469	1.19515e+06	27392.8	NA	NA	9288.71	NA	NA	54436.8	30679.4	NA	55992.4	58988.8	19915.7	NA	NA	349328	8486.73	NA	218913	17024.8	4577.08	109846	NA	14993.9	67604.3	237880	11717.1	277279	NA	NA	24527.2	854719	638349	3740.21
609	spl_sdm_8_F_2	spl	sdm	8	F	2	144376	43960.9	NA	116551	521121	763182	9737.86	327430	194878	1.36879e+06	34266.5	NA	NA	8199.83	NA	NA	59570.3	28788.5	2537.25	60757.3	51298.1	10571.5	NA	NA	402978	11585.4	NA	170315	11031.8	6162.91	115520	2548.63	18669.5	94404.9	149297	9946.06	224772	NA	NA	24947	1.20522e+06	466252	3005
610	spl_sdm_8_F_3	spl	sdm	8	F	3	107316	53006.9	NA	113748	468694	781409	5597.9	484131	261662	1.7457e+06	26414.9	NA	NA	6668.65	NA	NA	67801.3	23919.5	2907.89	50238.1	66413.4	9007.29	NA	NA	353468	9188.11	NA	195851	11106	7284.9	156383	NA	31713.6	80348.6	273581	12285.8	237162	NA	NA	28920.8	1221586	792514	4526.14
611	spl_sdm_8_F_4	spl	sdm	8	F	4	139483	45926.9	NA	133710	378881	887498	4016.29	370725	232757	1.40594e+06	35960	NA	NA	5128.12	NA	NA	49839.8	20351.8	7690.29	48381.3	52936.5	12751	NA	NA	312203	9366.39	NA	205064	10019.6	6364.93	142207	NA	24529.8	77587.7	190422	9167.77	246073	NA	NA	24697.2	1.23513e+06	720397	6945.14
612	spl_sdm_8_M_1	spl	sdm	8	M	1	114141	61384.3	NA	181050	451270	965977	7048.6	459058	235257	1.78457e+06	47660.8	NA	NA	6173.25	NA	NA	59123.4	40328	4487.34	76994.2	69745	16560.9	NA	NA	359823	13266.1	NA	231235	11396.7	8873.48	141220	NA	15706.8	66441.5	259438	11588.4	192907	NA	NA	33726	1.72784e+06	1.01581e+06	5685.04
613	spl_sdm_8_M_2	spl	sdm	8	M	2	120833	71199.6	NA	210015	500396	926635	7330.97	415809	226887	1.6994e+06	40831.8	NA	NA	7350.68	NA	NA	63315.3	47676.1	3026.56	71028.5	63418.9	10274.3	NA	NA	421308	13756.5	NA	252990	10990.3	13652.3	124034	6241.41	19417	64035.5	272535	12787.4	206452	NA	NA	28954.7	1.83207e+06	933870	4235.79
614	spl_sdm_8_M_3	spl	sdm	8	M	3	101447	48095.7	NA	226529	477949	789200	8652.27	409393	217621	1.72322e+06	36674.8	NA	NA	7393.42	NA	NA	64416.1	31651.6	NA	56524.5	48406.4	6610.74	NA	NA	379426	10402.5	NA	236947	10380.5	8881.51	139777	2892.48	16977.9	47186.2	229789	11593.3	180043	NA	NA	25400.7	1.87432e+06	937440	5587.48
615	spl_sdm_8_M_4	spl	sdm	8	M	4	106464	53722.8	NA	146959	497914	882938	4671.34	494583	267873	2171896	30268.7	NA	NA	4987.1	NA	NA	52171.9	36453.4	2764.3	63435.1	58838.1	8676.14	NA	NA	387762	12587.2	NA	242671	9359.3	12489.3	150771	4314.91	20794.3	55273.3	382214	12481.1	186239	NA	NA	30175.2	1.95755e+06	1.12761e+06	5369.48
616	spl_spf_12_F_1	spl	spf	12	F	1	118268	50298.6	NA	109069	519219	611915	15942.7	401371	196984	1.39437e+06	49428.5	NA	NA	10199.1	NA	NA	46421.7	24243	NA	49123	90031.4	32758.8	NA	NA	413330	14322.5	NA	171003	24269.2	4367.17	107600	NA	14455.1	82507.6	138626	12886	401233	NA	NA	25683.1	1.52306e+06	557079	4221.28
617	spl_spf_12_F_2	spl	spf	12	F	2	93018.1	43911.9	NA	127011	321916	619284	6999.49	406052	211608	1.18903e+06	32887.4	NA	NA	8172.61	4413.86	NA	51008.3	20379.3	NA	39519.6	53933.5	6681.43	NA	NA	256052	8196.54	NA	171647	11261	5414.68	111335	NA	28281.3	68993	140032	9398.1	181450	NA	NA	18915.7	1.16734e+06	462532	3012.39
618	spl_spf_12_F_3	spl	spf	12	F	3	129323	57918	NA	169678	484713	681991	13137.5	467025	281268	1.46956e+06	48795.4	NA	NA	11287.9	NA	NA	58752.3	20927.7	2723.39	52961.5	81366.6	8754.56	NA	NA	367226	12687	NA	199678	11425.9	4257.19	120235	NA	22184.5	130875	205125	13352.8	180562	NA	NA	24766.8	1.51809e+06	648440	3941.31
619	spl_spf_12_F_4	spl	spf	12	F	4	131733	50610.8	NA	135718	445413	895046	13597.7	384022	235004	1867997	38446.1	NA	NA	9146.04	NA	2767.28	63499.4	22719.5	2980.4	71818.1	64003.6	7749.17	NA	NA	361560	10098.3	NA	185349	12796.8	6148.17	124792	3687.95	24793	100653	164585	8917.15	167863	NA	NA	21748.7	1.92338e+06	575070	3836.96
620	spl_spf_12_M_1	spl	spf	12	M	1	109560	52311.7	NA	162178	449416	813551	15848.7	464416	223984	1.62292e+06	67402.7	NA	NA	6962.62	NA	NA	58706.1	26374.1	3753.95	50177.8	71953.3	9899.65	NA	NA	341610	12258.3	NA	207325	10288.4	5409.82	174325	NA	21949.5	83561.5	267139	10164.5	63734	NA	NA	28703.1	1.69634e+06	754458	3512.37
621	spl_spf_12_M_2	spl	spf	12	M	2	103575	45015.3	NA	129564	508311	686575	9406.39	466758	186369	1.55374e+06	59737.3	NA	NA	6677.74	NA	NA	67396.4	20548.1	4884.19	44115.4	61537.1	22450.3	NA	NA	405790	8414.29	NA	190168	10150	5730.56	155743	2599.87	21116.7	52398	244520	10408.5	77682.8	NA	NA	20543.2	1.3604e+06	709655	4855.98
622	spl_spf_12_M_3	spl	spf	12	M	3	120299	54024.1	NA	156452	391592	764559	11854.7	478753	211519	1.44168e+06	28411.6	NA	NA	8094.31	NA	NA	53538.2	23769.5	3131.91	41469.6	68736.1	18652	NA	NA	310620	10436.8	NA	219810	7896.22	5197.7	131119	2652.69	17025.5	53480.9	239725	10707.2	77723.7	NA	NA	25342.5	1.75052e+06	789311	3957.67
623	spl_spf_12_M_4	spl	spf	12	M	4	109980	61887.3	NA	249415	525854	726938	17556.4	575648	261077	1734247	28710.3	NA	NA	10834.7	NA	NA	61767.4	26194	NA	42311.5	61742.8	24463.4	NA	NA	430331	11512.5	NA	257235	9370.31	5995.41	140299	3816.13	21834.8	61449	295708	10191.2	313026	NA	NA	26023.3	1722491	1.00832e+06	4579.99
624	spl_spf_3_F_1	spl	spf	3	F	1	111846	54110.2	NA	294822	471018	658312	2978	472311	254753	1.28484e+06	58476.3	NA	NA	11683.8	3007.47	2714.52	50025.3	40909.5	3353.65	82450.1	88877.4	10653.1	NA	NA	366832	10695.2	NA	184028	17045	4376.48	85949.1	11764.8	29013.2	76206.6	298866	10322	279819	NA	NA	22783	1.72976e+06	868638	5784.28
625	spl_spf_3_F_2	spl	spf	3	F	2	134046	63988.1	NA	238871	374514	642773	3951.11	479581	249015	1.56154e+06	73139.6	NA	NA	14119.7	4095.25	6718.27	41007	44241.7	4776.16	80475.2	76711.5	12379.2	NA	NA	306597	8266.9	NA	148197	14678	3757.13	86614	10375.6	33996.5	79751.2	218680	9499.27	318101	NA	NA	22739.7	1.79565e+06	659848	4655.52
626	spl_spf_3_F_3	spl	spf	3	F	3	150703	48721.9	NA	239738	560622	721801	7016.28	516227	251948	1.67996e+06	70052.4	NA	NA	20737.7	NA	3631.65	52367.9	52026.7	5814.1	92548.7	107011	26180.4	NA	NA	458109	9580.97	NA	157931	24333.1	4505.51	103085	5567.49	31131.1	66361.9	219310	12898.1	532398	NA	NA	27243.7	1.68492e+06	757018	7029.84
627	spl_spf_3_F_4	spl	spf	3	F	4	323839	62835.1	NA	238855	336859	742969	2664	525668	291862	1.9181e+06	108187	NA	NA	8750.06	14153	8494.05	44574.9	58976.6	5615.49	83083.5	67252.2	20470.3	NA	NA	276966	7383.08	NA	202180	19102.6	4763.32	56426.7	17029.5	43818.8	139474	229670	10950.8	578257	NA	NA	23932.6	1.27227e+06	602359	4644.73
628	spl_spf_3_M_1	spl	spf	3	M	1	204787	68445.8	NA	284884	387344	762600	NA	463877	258882	1.54965e+06	39333.3	NA	NA	10220	NA	NA	44108.2	51009.1	9708.43	80119	73092.2	16606.6	NA	NA	309536	10640.8	NA	197791	13530.2	5701.21	70916	7846.55	30873.7	133640	192443	11276.4	711578	NA	NA	24464.8	1.61549e+06	715710	3669.97
629	spl_spf_3_M_2	spl	spf	3	M	2	173234	78108.9	NA	255125	425586	758449	3432.53	552594	282717	1821215	49237.1	NA	NA	7770.7	2611.18	3120.43	63555.7	44866.2	4207.47	85114.7	66235.2	4511.95	NA	NA	330773	7904.19	NA	218914	17689.7	3922.15	79391.1	11082	51826.6	87060.7	216661	11389.5	255015	NA	NA	23619.1	1.71076e+06	662107	4148.21
630	spl_spf_3_M_3	spl	spf	3	M	3	268235	78133.3	NA	312157	401724	880745	2571.72	408468	277745	1.81248e+06	56672.2	NA	NA	13302.7	NA	2774.53	43098.8	57778.1	4056.68	102945	67596.8	3645.86	NA	NA	308882	10459.8	NA	204859	20172.2	4426.04	69896.1	16222.5	25392.7	126804	217781	11653.8	256225	NA	NA	21163.5	1.35509e+06	582861	3850.19
631	spl_spf_3_M_4	spl	spf	3	M	4	204954	69381.6	NA	280092	494518	872685	3571.6	434903	226599	1.67542e+06	54304.9	NA	NA	13372.3	NA	NA	45467	55249.8	4094.69	107769	148683	21048.8	NA	NA	389966	16662.8	NA	208248	55393.4	3672.42	58368	14576.5	21339.2	92776.9	172589	9750.66	375311	NA	NA	20011.8	1.69511e+06	525609	3537.63
632	spl_spf_8_F_1	spl	spf	8	F	1	88562.5	39329.1	NA	217608	399502	657192	5344.78	380162	204203	1.37072e+06	43833.8	NA	NA	7760.95	NA	NA	46178.9	29694.5	NA	44766.4	70256.8	9140.96	NA	NA	322624	11072.5	NA	163650	12745.7	5400.58	79544.9	2624.23	23197.5	64737.2	225894	8368.36	91874.4	NA	NA	22479.4	2.4336e+06	754924	4939.73
633	spl_spf_8_F_2	spl	spf	8	F	2	115134	43588.2	NA	132468	533703	585929	9578.52	418067	231603	1.59324e+06	291283	NA	NA	8043.47	9949.09	NA	50002	23127.1	5593.37	49852.2	64911.1	13047.5	NA	NA	405209	10386.5	NA	187138	8474.3	6608.55	127783	NA	19339.8	58161.7	193946	12477.1	429950	NA	NA	25097.4	1.28706e+06	770416	4872.89
634	spl_spf_8_F_3	spl	spf	8	F	3	118027	42251.3	NA	128050	490704	673230	8100.69	361045	185748	1.40835e+06	65255.5	NA	NA	10961.7	5537.74	NA	50450.2	21401.2	5403.99	58205.5	56041.4	10377.8	NA	NA	371261	5202.23	NA	194941	11321.8	5063.41	124461	2827.56	22071.9	57411.5	186274	9398.09	105664	NA	2635.83	23725.2	1.26383e+06	749100	4940.56
635	spl_spf_8_F_4	spl	spf	8	F	4	112665	40709.3	NA	101658	390541	736000	6883.47	395371	181465	1445800	41417.2	NA	NA	6539.82	4658.56	2614.27	51958.2	20891.9	7608.84	49836.2	81005.8	7456.11	NA	NA	312172	8190.67	NA	169397	10315.2	7259.49	109211	NA	29639.1	79406.6	193651	10881.9	209234	NA	NA	22206.1	1.77862e+06	627131	3091.7
636	spl_spf_8_M_1	spl	spf	8	M	1	107950	46987	NA	173820	474092	802130	13614.6	351505	150140	1.46311e+06	38601.4	NA	NA	11913.6	NA	NA	51772.3	23503.4	2768.61	55138.7	57813.8	8154.83	NA	NA	385486	8729.9	NA	178489	9310.48	5113.08	140169	4293.27	16629.2	58609.4	188734	11599.5	204126	NA	NA	19374.4	1.49721e+06	704700	4230.98
637	spl_spf_8_M_2	spl	spf	8	M	2	91972.9	43869.5	NA	117868	638265	737400	15880.5	365513	146753	1.40989e+06	30012	NA	NA	10631.3	NA	2856.45	61573.9	20332.6	NA	52285.3	77369.9	22034.6	NA	NA	515332	9427.69	NA	173921	13763	4909.09	146268	NA	17719.2	50550.2	154908	9309.46	324132	NA	NA	19329.8	1.49326e+06	556377	3572.61
638	spl_spf_8_M_3	spl	spf	8	M	3	95509.9	49930.6	NA	126925	555955	775351	13316.9	364022	193476	1.53313e+06	33999.4	NA	NA	8264.53	NA	NA	59619.8	22561	3770.77	44950.3	61459	9609.17	NA	NA	476963	8695.28	NA	183912	10327.8	3948.5	137765	2622.74	13995.9	62365.3	218538	13292.7	202794	NA	NA	22205.4	1.88141e+06	718247	5103.07
639	spl_spf_8_M_4	spl	spf	8	M	4	91214	55305.4	NA	150474	475151	865619	10521	414082	202704	1.85237e+06	51096.7	NA	NA	9643.07	NA	NA	66425.7	28168.9	8987.29	49700.1	59172.6	7288.47	NA	NA	368550	9730.45	NA	204514	9553.69	5392.24	132215	5003.85	17850	66142	249212	9785.61	49629.8	NA	NA	23401.6	1.5517e+06	735829	4634.04
656	uri_gf_12_F_1	uri	gf	12	F	1	33954.1	104298	NA	4.16264e+06	872360	39560908	5043.12	29262.3	77013.5	5606.44	1.53237e+06	NA	NA	6967.6	NA	NA	16012.8	27881.3	135348	5061.67	NA	NA	NA	NA	666062	4988.17	NA	29995.5	NA	47655.5	153972	NA	8109.24	51524.9	2683.99	NA	NA	39380.7	25329.3	13226.5	507971	12009.5	273924
657	uri_gf_12_F_2	uri	gf	12	F	2	34795.2	128829	NA	7537806	147231	46319636	12343	27777	97587.1	6434.25	1838308	NA	NA	13656.2	NA	NA	9428.88	27260	60491.4	8236.12	NA	NA	2651.29	NA	111844	7373.31	NA	54130.4	NA	65529.2	201710	4911.9	11080.8	50687.7	3717.86	NA	NA	74843	26440.9	18088.3	567602	13566.6	171361
658	uri_gf_12_F_3	uri	gf	12	F	3	30254.8	77225.6	NA	3.55052e+06	279920	34676996	5501.4	15587.1	58368.9	4268.39	1.0868e+06	NA	NA	5084.3	NA	NA	7560.64	19966.6	106556	3662.73	NA	NA	NA	NA	218532	4956.63	NA	30803.4	NA	42603.2	142089	NA	5262.86	38784.1	NA	NA	NA	35949.3	21397	9211.03	440001	6313.16	181528
659	uri_gf_12_F_4	uri	gf	12	F	4	32988.6	98402.2	NA	3.74618e+06	638738	37890904	5181.75	14740.7	78267.6	4591.79	1.115e+06	NA	NA	9226.85	NA	NA	11348.2	23401.4	86221	5922.83	NA	NA	NA	NA	518547	4868.06	NA	29993.1	NA	37210.7	145391	NA	3558.64	46181.8	NA	NA	NA	40456.1	14138.7	12400.9	389879	8866.86	130676
660	uri_gf_12_M_1	uri	gf	12	M	1	28057.1	124519	NA	4.78517e+06	1.67405e+06	42426044	14711.2	64409.6	99280.3	4863.74	5.67522e+06	3058.69	NA	12451.1	NA	NA	21815	20663.8	387012	11982.2	NA	12696.9	NA	NA	1.35894e+06	43078.5	NA	34749.1	NA	65473.2	137245	NA	6843.48	154961	5840.67	NA	NA	86470	27802.1	15587.7	809354	7782.56	157093
661	uri_gf_12_M_2	uri	gf	12	M	2	29881.2	156075	NA	4.91934e+06	1.96575e+06	44477060	20967.7	78722.4	126881	7938.64	3612865	4384.11	NA	13444.2	NA	NA	35581.5	24952.6	367446	12070.3	NA	12417.3	NA	NA	1526594	40965.1	NA	31171.7	NA	74925.2	137451	NA	9216.99	135758	6873.39	NA	NA	106058	41355.4	34742.6	909715	14000.5	198721
662	uri_gf_12_M_3	uri	gf	12	M	3	29008.3	74121.5	NA	4.45024e+06	269600	36598476	4380.96	24111	33794.9	2594.75	5.19053e+06	2699.91	NA	2953.98	NA	NA	12760.7	21684.5	20397.8	5112.33	NA	NA	NA	NA	216064	19167	NA	29901.1	NA	32658.2	107729	NA	4822.98	79731.5	4448.59	NA	NA	44153.1	12703.2	12919.6	327444	4989.97	265326
663	uri_gf_12_M_4	uri	gf	12	M	4	29982	105269	NA	7.1011e+06	2.18473e+06	47546404	16067.4	76467	113389	6709.29	5.71065e+06	6193.96	NA	13167.4	NA	NA	22860.5	18837.7	511128	14409.4	NA	9830.62	NA	NA	1.69113e+06	46595.3	NA	31414.5	NA	70630.7	126871	NA	7508.29	136009	8816.11	NA	NA	79789	32386	11010.7	911871	8564.35	162557
664	uri_gf_3_F_1	uri	gf	3	F	1	45730	170247	NA	8005299	413645	49310704	17793.3	34194.9	124535	9523.54	2.19096e+06	NA	NA	6025.57	NA	NA	NA	19630.8	48535.6	11321.2	NA	NA	NA	NA	315000	11062.5	NA	32160.3	NA	86394.5	227884	NA	6285.44	54824.2	NA	NA	NA	45449.1	34824.6	23686.8	1.03651e+06	8290.63	566447
665	uri_gf_3_F_2	uri	gf	3	F	2	45790	151294	NA	6480999	565389	44235028	12212.3	30495	73212.9	6220.33	1.21885e+06	3564.08	NA	3836.65	NA	NA	4867.79	16250.8	23532.5	6953.49	NA	NA	NA	NA	438599	5710.62	NA	19679.2	NA	73242.5	213365	NA	6297.9	82292.8	NA	NA	NA	26401.4	23378.6	18823.4	712526	6687.7	357001
666	uri_gf_3_F_3	uri	gf	3	F	3	57017.3	218912	NA	9069260	62018.1	57674772	16883	30996.5	90410.2	9945.33	1.56786e+06	3765.15	NA	5492.76	NA	4995.97	8412.3	34641.2	31190.2	10229.4	NA	NA	NA	NA	48067.5	9459.07	NA	21143.1	NA	83064	285589	NA	8830.23	95585.6	2785.68	NA	NA	48322.5	26865.5	30440	853795	12225.5	636899
667	uri_gf_3_F_4	uri	gf	3	F	4	35630.6	56526.8	NA	2.93959e+06	37917.2	23333712	3268.22	20078.9	17903.6	3708.62	629000	NA	NA	NA	NA	NA	NA	11114.6	14331.7	3052.56	NA	NA	NA	NA	27036.2	NA	NA	5164.33	NA	24664.8	87704.4	NA	2576.28	40288	NA	NA	NA	12437.3	3990.05	5981.3	305200	NA	21978.1
668	uri_gf_3_M_2	uri	gf	3	M	2	24744.8	150660	NA	6799956	626394	46827460	10202.6	41508.6	51319.4	4484.29	1.16007e+06	3301.33	NA	3822.79	NA	NA	7740.44	19905.7	39952	7701.19	NA	NA	NA	NA	508135	4811.09	NA	9685.57	NA	48495.2	209987	NA	3955.32	62948.5	NA	NA	NA	40487.6	13197.7	20164.6	428859	3125.3	373796
669	uri_gf_3_M_4	uri	gf	3	M	4	48155	92979.2	NA	4719370	57707.4	21327932	6532.56	14684.5	21966	NA	1.106e+06	NA	NA	NA	NA	NA	NA	11193.8	18373.6	4045.95	NA	NA	NA	NA	38863.7	2688.03	NA	6104.24	NA	33368	131539	NA	4489.44	77784.3	NA	NA	NA	15046.2	4265.31	6425.79	329300	NA	20833.5
670	uri_gf_8_F_1	uri	gf	8	F	1	42130.6	69187.2	NA	2.99851e+06	282082	30221482	3118.98	12615	35860.3	2977.84	1.1638e+06	NA	NA	4403.57	NA	NA	5210.05	12484.7	71596.4	3658.15	NA	NA	NA	NA	231918	3395.6	NA	15321.1	NA	34419.7	104345	NA	4282.35	32939.5	2537.35	NA	NA	19017.6	13901.1	8421.6	445806	5460.49	48873.9
671	uri_gf_8_F_2	uri	gf	8	F	2	39991.8	72065.6	NA	4207732	183954	31746132	3633.08	12084.8	38322.3	NA	1.01919e+06	NA	NA	3419.61	NA	NA	4054.32	18085.9	62781.3	2549.36	NA	NA	NA	NA	137059	4730.72	NA	21201.5	NA	34485.6	111199	NA	4801.1	37699.1	NA	NA	NA	17983.9	16758.8	7764.82	406072	6414.57	93534.5
672	uri_gf_8_F_3	uri	gf	8	F	3	34414.3	55162.3	NA	2.26503e+06	511619	25808768	NA	7756.81	14322.7	NA	698536	3919.15	NA	3002.93	NA	NA	5253.63	13116.4	18013.6	NA	NA	NA	NA	NA	420166	3084.11	NA	16179.1	NA	22655.7	84017.9	NA	3125.88	49882.9	NA	NA	NA	11971.1	4382.33	6487.73	306989	3445.69	34442.4
673	uri_gf_8_F_4	uri	gf	8	F	4	39443.2	112722	NA	3.81928e+06	435630	38617344	3990.87	11692.6	36718.8	5053.31	1.31609e+06	2570.33	NA	5468.4	NA	NA	17571.5	20981.2	26599.5	5592.43	NA	NA	NA	NA	336773	4324.22	NA	33979.2	NA	37695.2	150361	NA	3859.6	66096.6	2584.53	NA	NA	29058.4	15711.7	8382.19	468312	9134.05	138868
674	uri_gf_8_M_1	uri	gf	8	M	1	24372.7	66662.5	NA	4.70859e+06	145460	28253348	3659.35	33609.8	37043.4	NA	5987248	NA	NA	6615.24	NA	NA	3322.24	15028.6	78768.5	4117.48	NA	5061.96	NA	NA	113296	16620.3	NA	14142.4	NA	34109.9	112106	NA	5530.23	77415.8	NA	NA	NA	39719	10827.2	6940.51	408163	3367.65	32977.8
675	uri_gf_8_M_2	uri	gf	8	M	2	21249.6	94879.2	NA	4353052	876755	41359180	4981.29	35400.3	32038.3	4177.79	6.35943e+06	4789.81	NA	3216.97	NA	NA	18741.3	17578.6	32362.3	4865.46	NA	11111	NA	NA	682839	29169.7	3068.46	40580.2	NA	38734.3	155771	NA	6759.1	142335	4821.59	NA	NA	51241.5	12432.4	9776.43	392136	8398.8	98068
676	uri_gf_8_M_3	uri	gf	8	M	3	28065	62946	NA	2.79909e+06	887861	26702930	3492.05	19592.4	18277.6	6331.31	3403126	NA	NA	NA	NA	NA	37202.4	15642	15638.5	3368.54	NA	7353.44	NA	NA	678030	9714.28	NA	17009	NA	19552.8	78438	NA	2786.42	39967.7	4569.35	NA	NA	36610.2	7779.12	23837.6	554226	6931.67	106215
677	uri_sdm_12_F_1	uri	sdm	12	F	1	24342.7	58443.5	NA	2.2649e+06	131263	22218058	4427.09	46489.4	41686.6	3858.32	688005	NA	NA	4761.94	NA	NA	7083.56	14174.7	60588	6279.75	NA	16047.9	NA	NA	95346.8	3970.6	NA	9376.35	NA	57645.8	84779.2	NA	3411.06	25799	NA	NA	NA	27847.9	16456.3	8515.67	253549	6339.95	59805.2
678	uri_sdm_12_F_2	uri	sdm	12	F	2	28168.2	44761.8	NA	2.43154e+06	178130	22662950	3571.8	39626.2	55942.2	2968.75	747162	NA	NA	3495.55	NA	4822.42	8227.5	17067.5	76762.8	5241.52	NA	20989.8	NA	NA	146293	4003.38	NA	9647.47	NA	58813.4	117978	NA	4974.32	21938.6	NA	NA	NA	28088	25485.8	6172.56	962840	5072.46	140991
679	uri_sdm_12_F_3	uri	sdm	12	F	3	23405.2	44181.1	NA	2155029	143459	18954924	2924.02	22098.8	25503.4	NA	561164	NA	NA	3224.51	NA	NA	7215.55	13717.6	44647.5	NA	NA	NA	NA	NA	106919	NA	NA	6566.6	NA	51659.3	85489.4	NA	NA	28623.4	NA	NA	NA	25464.9	16922.6	5536.41	388985	4221.89	32834.1
680	uri_sdm_12_F_4	uri	sdm	12	F	4	20674.9	79100.6	NA	3371914	382494	30671682	3420.17	63797.7	46225.8	3337.46	838549	NA	NA	5282.78	NA	10388.7	11659.8	18904	79980.3	6604.77	NA	NA	NA	NA	297766	5773.87	NA	11477.4	NA	73235	132619	NA	5152.44	35419.6	NA	NA	NA	35548.1	35724	10912.4	1.37945e+06	5996.68	139243
681	uri_sdm_12_M_1	uri	sdm	12	M	1	24720.9	48662.8	NA	2398786	67305.2	22144444	2513.74	29252.6	17108.6	2515.17	1.62024e+06	NA	NA	NA	NA	NA	11338.2	10772.7	73809.1	3784.14	NA	NA	NA	NA	50041.2	12580.9	NA	4174.23	NA	46600.1	87729.4	NA	2544.23	62329.3	NA	NA	NA	25637.7	12821.8	11905.7	292338	NA	34053.5
682	uri_sdm_12_M_2	uri	sdm	12	M	2	21965.9	68831.5	NA	2604764	44535.8	24113440	2903.11	44619.8	17206.2	2959.74	2.32843e+06	NA	NA	NA	NA	3546.72	25399.8	10642.7	8587.67	3994.12	NA	NA	NA	NA	34518.2	8612.08	5689.68	6170.73	NA	66797	88659.8	NA	2710.68	61022	3040.5	NA	NA	21350.1	12032.4	7907.44	229670	NA	37965.1
683	uri_sdm_12_M_3	uri	sdm	12	M	3	25675.4	55002	NA	2.87332e+06	87185.4	27222764	NA	26854.1	21691.5	NA	2.07226e+06	3517.39	NA	3007.43	NA	2676.68	18342.4	11307	59152.9	3339.38	NA	NA	NA	NA	69463.8	14128.2	NA	7831.25	NA	56119.3	141546	NA	NA	59430.3	NA	NA	NA	33853.3	17169.6	11677.2	284760	2703.97	51300.8
684	uri_sdm_12_M_4	uri	sdm	12	M	4	23273.5	56094.4	NA	2.43318e+06	144969	27872058	2984.22	21764.3	11914.3	NA	1.57121e+06	NA	2540.77	NA	NA	NA	20988.9	10177.8	34121.4	2838.14	NA	2585.21	NA	NA	103620	12057.3	2904.55	4910.32	NA	54493.2	89813.4	NA	2693.17	64258.4	NA	NA	NA	25759.9	12810.7	7674.58	224277	NA	40651.3
685	uri_sdm_3_F_1	uri	sdm	3	F	1	28444.2	183793	NA	5.35812e+06	776569	43260528	9281.09	41857.8	56266.1	5742.86	1092970	4664	NA	4613.93	NA	NA	11787	25647.4	40053.5	8792.53	NA	4015.82	NA	NA	642453	5213.11	NA	10704.5	NA	75626	237281	NA	7946.19	91883.5	NA	NA	NA	54022.5	17014.6	22448.9	465940	5058.97	464984
686	uri_sdm_3_F_2	uri	sdm	3	F	2	97243.6	44521.7	NA	2.40071e+06	38164.3	16777394	2651.46	17552.2	10421.1	6492.25	519592	3902.34	NA	NA	NA	NA	NA	10006	12453.9	NA	NA	NA	NA	NA	28057.5	NA	NA	NA	NA	19213.8	63247.4	NA	NA	52061.4	NA	NA	NA	7505.24	4053.23	4923.66	166737	NA	10486.6
687	uri_sdm_3_F_3	uri	sdm	3	F	3	27062.1	132905	NA	6.05105e+06	77927.2	36742640	6808.75	20850	21194.5	NA	858656	4847.54	NA	2801.1	NA	NA	NA	13275.5	25801.7	5360.3	NA	NA	NA	NA	62004.7	3059.13	NA	4940.1	NA	46491	164675	NA	4781.47	59570.6	NA	NA	NA	28315.9	5548.2	12801.8	398673	NA	50772.5
688	uri_sdm_3_F_4	uri	sdm	3	F	4	22516.2	56187.1	NA	2.4812e+06	192895	23619810	4212.18	37360.5	39666.6	3851.22	1.08444e+06	3104.36	NA	2609.29	NA	NA	5841.86	12852	47292.1	7272.8	NA	NA	NA	NA	159747	5090.44	NA	9792.74	NA	47047.3	117084	NA	2996.25	33629.3	NA	NA	NA	22318.9	23259	5211.27	344696	NA	82561.4
689	uri_sdm_3_M_2	uri	sdm	3	M	2	26763.7	163521	NA	5419848	80973	56889624	19696.7	30875.4	89947.4	4008.09	1.99911e+06	3048.08	NA	5883.95	NA	NA	NA	25144.2	16295.7	9067.89	NA	3866.12	NA	NA	57571	7693.43	NA	12221.1	NA	64600.4	214809	NA	6426.67	72001.7	NA	NA	NA	51286.3	24692.7	12070.3	411706	4545.16	742752
690	uri_sdm_3_M_3	uri	sdm	3	M	3	27477.4	138087	NA	4711291	186062	49182824	18277.6	61537.6	68165.6	4472.11	1.8098e+06	3720.01	NA	4655.07	NA	NA	NA	18687	18142.4	10708.3	NA	6381.41	NA	NA	144443	5603.42	NA	24291.3	NA	82916.2	487274	NA	7926.47	57537.3	NA	NA	NA	49205.7	34968.6	12201.7	453400	5225.26	386084
691	uri_sdm_8_F_1	uri	sdm	8	F	1	26283.5	119400	NA	4.24788e+06	955092	35174804	7600.86	76792.8	41438.5	4906.18	1.83986e+06	5105.86	NA	6574.45	NA	NA	18717.8	27696.1	20653.6	15301.6	NA	NA	NA	NA	762651	4752.43	NA	15406.9	NA	108094	182851	NA	3688.56	39537.2	2718.26	NA	NA	50459.2	37934.5	14287.5	334723	8092.23	172985
692	uri_sdm_8_F_2	uri	sdm	8	F	2	26563.3	104459	NA	3.47839e+06	1.18146e+06	36596064	5725.34	55455.9	34318.3	3438.33	1.44264e+06	5587.98	NA	6420.45	NA	NA	17145.2	33009.8	29119.4	7125.91	NA	NA	NA	NA	952091	4025.25	NA	12835.5	NA	77672.3	192483	NA	3845.18	61081.2	2583.44	NA	NA	32260.8	21211	13193.4	349035	7310.4	208102
693	uri_sdm_8_F_3	uri	sdm	8	F	3	25175.9	80945.6	NA	2.62886e+06	303145	32831734	5562.53	73583.6	36525.9	3592.69	964550	NA	NA	4517.64	NA	NA	17680.3	19800.1	27324.7	5449.05	NA	NA	NA	NA	241035	3317.8	NA	13931.4	NA	80475.9	128654	NA	5270.12	34496.4	NA	NA	NA	35014.6	30303.5	9224.12	317363	8620.26	100979
694	uri_sdm_8_F_4	uri	sdm	8	F	4	27595.4	106809	NA	3.90897e+06	859259	41109860	8640.84	110124	48473.6	3848.89	1.45525e+06	NA	NA	4308.04	NA	NA	27353.1	43406.3	24377.8	9118.51	NA	NA	NA	NA	690437	5873.3	NA	16922.9	NA	114451	212749	NA	4183.71	41960.5	3202.15	NA	NA	44521.9	43070.1	14574.2	326441	12232.1	208318
695	uri_sdm_8_M_2	uri	sdm	8	M	2	28311.6	108727	NA	4.92968e+06	56276.5	34739944	5743.83	145417	55992.7	4617.4	5.90242e+06	NA	NA	6708.34	NA	NA	2710.61	13262.7	159343	7233.45	NA	107549	NA	NA	32743.9	25374.9	4021.95	8278.18	NA	93251.1	153491	NA	6712.54	75614.9	2668.97	NA	NA	95941.5	36367.6	10771.3	426523	5193.54	74377.4
696	uri_sdm_8_M_3	uri	sdm	8	M	3	28959.9	82475.1	NA	4.19677e+06	504667	30614880	4396.24	84301	37240.5	3405.72	6352770	NA	NA	5715.29	NA	NA	9974.33	13274.8	142122	4499.83	3415.82	NA	NA	NA	397646	20101.8	NA	7327.85	NA	74259.8	102177	NA	3838.72	82705.9	3210.66	NA	NA	69922.1	31770	9982.76	429570	3758.4	48722.5
697	uri_sdm_8_M_4	uri	sdm	8	M	4	25273	63497	NA	3.41439e+06	318193	27957608	3429.09	56433.3	38917.6	NA	4.55789e+06	NA	NA	4245.82	NA	NA	6901.64	11889.8	130357	3269.5	NA	3197.11	NA	NA	238098	18550.9	NA	5748.86	NA	54585.4	86009.3	NA	3107.69	61221.8	NA	NA	NA	50161.8	18723.9	8213.96	370000	NA	36687.6
698	uri_spf_12_F_2	uri	spf	12	F	2	25978.8	111295	NA	3.92695e+06	514134	27240728	6642.85	38309.8	37307.4	4320.27	1.5557e+06	NA	NA	6818.43	NA	NA	33862.2	57991.2	75459.6	7264.11	3108.52	NA	NA	NA	414082	6178.6	NA	8143.82	NA	44979.8	175172	NA	2768.07	58278.2	3307.6	NA	NA	52820.8	15006.5	17668.5	303520	12487	298905
699	uri_spf_12_F_3	uri	spf	12	F	3	24398.3	75243.9	NA	2777251	118599	21037174	2542.52	21521.5	17800.5	2741.8	868845	NA	NA	3278.61	NA	NA	15748.1	12865.7	53030.2	3274.11	2904.13	13935.5	NA	NA	96747.4	2885.19	NA	3606.62	NA	23754.1	147539	NA	NA	35272.1	NA	NA	NA	25945.4	6188.43	6504.59	235701	5916.64	27791.8
700	uri_spf_12_F_4	uri	spf	12	F	4	30458.5	119369	NA	5.21795e+06	2.13368e+06	35656072	6464.55	41974.7	48400	9358.79	1980674	NA	NA	8059.32	NA	NA	51194.8	60477.8	69326.4	9520.66	NA	19926.9	5255.75	NA	1.72696e+06	6410.82	NA	13792.6	NA	55531.1	116448	NA	6638.14	68095.1	4334.84	NA	NA	69033.2	19370.2	20583.8	462293	16842.1	325336
701	uri_spf_12_M_1	uri	spf	12	M	1	23513.3	75174.9	NA	4352097	732999	26938428	11952.1	37535.9	31637.7	NA	3.70719e+06	NA	NA	9057.55	NA	NA	16036.9	17161	307681	4113.68	NA	NA	NA	NA	563730	22112.8	NA	5777.34	NA	33303.1	201703	NA	3787.91	115925	NA	NA	NA	76696.9	4962.31	10537.2	298548	4737.89	219705
702	uri_spf_12_M_2	uri	spf	12	M	2	25880	38306.4	NA	2.15551e+06	358855	17465568	NA	21222.6	14777.7	NA	1.36415e+06	NA	NA	NA	NA	NA	10751.4	11560.3	294322	2657.08	NA	NA	NA	NA	275171	11067.2	NA	3578.39	NA	27517.2	181246	NA	NA	50299.3	NA	NA	NA	33281.6	2791.53	4823.12	199304	NA	41399.3
703	uri_spf_12_M_3	uri	spf	12	M	3	29391.5	57452.1	NA	3328103	586906	23547552	2864.54	31552.1	23494.1	NA	2.07613e+06	NA	NA	3468.39	NA	NA	13262	12816.9	307314	3780.57	NA	3627.8	NA	NA	441194	15854.8	NA	4285.12	NA	29522.6	187388	NA	2737.76	69687.9	NA	NA	NA	39733.5	4224.28	7660.26	281946	2676.45	62844.6
704	uri_spf_12_M_4	uri	spf	12	M	4	24717.7	69833.1	NA	3.43489e+06	631992	25455632	6523.29	31947.8	30483.7	3204.57	2.21098e+06	10356.5	NA	4774.54	NA	NA	16796.1	12159.8	330342	3537.44	NA	NA	NA	NA	458289	22739.2	NA	5438.78	NA	46915.2	184223	NA	4798.16	86228.2	2830.16	NA	NA	61158.8	5278.9	16568.2	434507	3294.24	115095
705	uri_spf_3_F_1	uri	spf	3	F	1	30778.3	120724	NA	3706492	189482	39954400	9069.79	23495.3	48959.2	2685.32	1371277	6289.19	NA	4746.91	7166.98	NA	NA	21556.5	29106.9	10570.5	2771.94	NA	NA	NA	150230	5331.67	NA	6448.24	NA	48413.6	217222	NA	4203.71	75264.5	NA	NA	NA	36896.5	6994.94	13026.5	330955	NA	186711
706	uri_spf_3_F_2	uri	spf	3	F	2	31108.7	142204	NA	4844738	769380	36205976	8113.59	82074.2	52920	4202.08	2207880	6381.75	NA	6944.02	NA	23283.7	9383.54	28791.5	55444.1	12811.6	2579.68	2898.21	3435.56	NA	632432	8905.83	NA	6064.86	NA	44632.1	168730	NA	5508.14	73591.7	NA	NA	NA	44408.4	8709.47	15397.6	435392	3581.26	327612
707	uri_spf_3_F_3	uri	spf	3	F	3	30417.4	130218	NA	3.88084e+06	1.04777e+06	37179456	8755.99	51803.9	59814	6030.07	1.68406e+06	NA	NA	5713.09	NA	4505.62	13878.3	26251.8	108521	10202	NA	6517.5	NA	NA	833741	7068.47	NA	8351.66	NA	49023.7	236975	NA	4069.31	82964.1	NA	NA	NA	45057.6	9389.96	13376.5	439804	5658.92	301360
708	uri_spf_3_F_4	uri	spf	3	F	4	34940	180519	NA	4.65093e+06	221392	47792884	17294.2	82748.1	86086.6	5789.26	1.96719e+06	5198.78	NA	8450.62	NA	NA	NA	18873.1	53472.6	19018	3267.32	NA	NA	NA	195551	14536.8	NA	9880.84	NA	50211.6	182425	NA	7043.69	94032.2	NA	NA	NA	59187.8	12264.3	20331.3	504771	NA	472454
709	uri_spf_3_M_1	uri	spf	3	M	1	32839.5	169351	NA	5541244	956217	48713904	18270	87847.2	114811	7436.92	3.62983e+06	9129.63	NA	7981.18	NA	3016.02	NA	22240.1	160569	43003.3	6688.55	NA	NA	NA	736557	26014.8	NA	16582.5	NA	69326.3	204310	NA	7389.85	102029	NA	NA	NA	72732.8	16022.9	21360.5	723754	3905.03	406715
710	uri_spf_3_M_2	uri	spf	3	M	2	29331.1	141792	NA	3.78426e+06	704773	42709736	8723.43	55810.3	58972.8	4538.81	2117679	9484.34	NA	5177.26	NA	5954.88	8196.6	21501.9	118339	15588.7	3154.81	NA	NA	NA	555293	14692.4	NA	7431.31	NA	52922.1	276585	NA	5867.29	106227	NA	NA	NA	44732.7	9544.72	11810.5	532102	2699.91	215012
711	uri_spf_3_M_3	uri	spf	3	M	3	30513.7	145783	NA	5.01742e+06	1.52323e+06	47760772	17473.2	78208.6	127338	9172.85	3.84066e+06	5620.84	NA	17167.8	NA	NA	3469.92	26846.7	223990	52220.5	4531.47	NA	NA	NA	1.23081e+06	43412	NA	14771.2	NA	56273.7	147937	NA	9311.31	83946.5	NA	NA	NA	76190.7	17318.2	16945	799896	7422.88	539631
712	uri_spf_3_M_4	uri	spf	3	M	4	30102.8	226700	NA	8.22957e+06	1.30012e+06	51081848	24780.6	91699.6	119795	8083.11	3.25898e+06	7516.24	NA	9586.28	NA	NA	NA	20968.6	123845	47195.5	NA	NA	NA	NA	981594	38870.7	NA	21772.8	NA	59555.6	172606	NA	8901.86	78567.6	NA	NA	NA	80875.9	19371.1	17453.3	810466	5014.66	518379
713	uri_spf_8_F_1	uri	spf	8	F	1	33474.8	126015	NA	2319236	532696	40960720	7479.05	27478.8	40184.4	3882.92	857609	NA	NA	4152.49	NA	NA	17487.3	67258.7	84140.5	6171.29	NA	NA	NA	NA	426017	4561.33	2846.22	5949.34	NA	52903.6	166040	NA	4699.07	78172.2	2926.24	NA	NA	33886.2	6094.49	14774.3	447872	12807.6	220171
714	uri_spf_8_F_3	uri	spf	8	F	3	28076.2	66367.7	NA	1.15613e+06	259229	28879244	5819.46	24091.9	21726	NA	818796	NA	2621.62	NA	NA	NA	27049.4	23487.7	109499	3954.57	NA	NA	NA	NA	200709	2770.11	NA	3627.85	NA	27811.9	89200.4	NA	4714.28	32924	NA	NA	NA	22440.1	4439.24	9990.73	284960	5756.07	156939
715	uri_spf_8_F_4	uri	spf	8	F	4	24701.3	66548.7	NA	2.14646e+06	991312	32444100	3848.17	18157.1	21486.7	NA	896130	NA	NA	6645.99	NA	NA	21945.1	37815.6	500389	4865.05	NA	NA	NA	NA	778926	4852.17	NA	3147.31	NA	39186.7	86122.8	NA	5605.25	68994.6	NA	NA	NA	20367.5	3328.79	11422.6	337366	6936.35	73702.2
716	uri_spf_8_M_1	uri	spf	8	M	1	25687	81699.4	NA	4.11008e+06	433616	28186154	4591.34	32069.4	36169.3	NA	2645520	NA	NA	3633.76	NA	NA	20778	18698.8	595448	4394.05	NA	NA	NA	NA	331017	22341.5	NA	4977.04	NA	37408.2	170543	NA	NA	57605.3	NA	NA	NA	68175	6615.85	13971.9	271669	3977.06	226883
717	uri_spf_8_M_2	uri	spf	8	M	2	26698.4	151474	NA	5.18853e+06	616076	44526332	5723.09	37587.5	41829.4	6818.89	4218266	8575.93	NA	5090.83	NA	NA	45433.3	52274.7	126469	6498.45	7659.63	9410.3	NA	NA	454834	25329.4	NA	10343.7	NA	60049.2	310482	NA	9189.69	99575.3	4764.1	NA	NA	130749	10752.6	20881.3	413094	7838.18	774814
718	uri_spf_8_M_3	uri	spf	8	M	3	28595.6	89784.2	NA	5643822	351864	30800688	6556.04	30778.5	30557.2	NA	2245694	NA	NA	6560.35	NA	NA	25742	15375.7	175366	5067.37	NA	5583.3	NA	NA	267951	17586.2	NA	5235.51	NA	34898.4	163060	NA	2883.44	102237	NA	NA	NA	75760.5	5068.56	11125	316407	3796.82	138544
719	uri_spf_8_M_4	uri	spf	8	M	4	26911.3	94448.7	NA	6608998	1.27924e+06	40104636	4471.79	52551.5	39695.8	4494.9	2999580	NA	NA	10989.6	NA	NA	30766.1	26385.4	573218	6126.9	NA	6042.36	NA	NA	983611	30621.6	NA	5574.21	NA	45541	117348	NA	5962.04	138891	3829.87	NA	NA	108767	14583.5	13834	432433	6421.69	182682
[truncated: 98 more columns]

## Sheet: Annotated_bact_cult_metabolites
Sample	Species	Rep	L-ALANINE	2-AMINO-2-METHYLPROPANOATE	3-HYDROXYBUTANOIC ACID	L-SERINE	HYPOTAURINE	PYRROLE-2-CARBOXYLATE	URACIL	CREATININE	MALEAMATE	L-PROLINE	FUMARATE	N-ACETYLGLYCINE	GUANIDINOACETATE	L-VALINE	SUCCINATE	L-THREONINE	L-CYSTEINE	4-HYDROXYBENZALDEHYDE	NICOTINATE	TAURINE	THYMINE	5-OXO-D-PROLINE	3-METHYL-2-OXOVALERIC ACID	4-METHYL-2-OXO-PENTANOIC ACID	N-ACETYL-L-ALANINE	TRANS-4-HYDROXYPROLINE	CREATINE	L-LEUCINE	L-ASPARAGINE	TRANS-CINNAMALDEHYDE	L-ORNITHINE	L-ASPARTATE	ADENINE	HYPOXANTHINE	SALICYLAMIDE	3-HYDROXYBENZOATE	4-HYDROXYBENZOATE	UROCANATE	6-HYDROXYNICOTINATE	ETHANOLAMINE PHOSPHATE	4-GUANIDINOBUTANOATE	L-GLUTAMINE	L-LYSINE	N-ACETYL-DL-SERINE	L-GLUTAMIC ACID	N-METHYL-D-ASPARTIC ACID	L-METHIONINE
Media_1	Media	1	150882	521.592	223013	2279853	1362.91	25835.1	2642066	123725	14407.2	17001.4	198464	62395.1	488.185	551026	8932393	1998659	216.568	882830	292996	422465	3547.79	53800000	88320.5	181593	266342	9279.75	110174	1700527	933295	0	642682	684206	3827872	3596571	86634.6	14270.8	14667.2	71995.8	8388.68	5190.69	7323.31	7949.97	2479881	103970	5294764	44301.2	1398209
Media_2	Media	2	153004	983.711	226681	2428849	719.551	31255.5	2903867	128420	16315.2	19883.9	197771	65499.6	196.05	636966	9850495	2321307	0	973881	311425	446371	3397.76	55500000	96180.9	198057	270570	7835.72	118857	1887495	1055030	240.493	801590	719403	3987703	3789593	106314	13883.5	15849.5	77106	8723.36	4045.32	6021.72	2099.12	2545444	126618	6106700	40883.4	1498452
Media_3	Media	3	143757	1101.54	206493	2310180	774.97	32628.4	2877854	123807	16076.9	17784.8	191421	66719.2	343.011	618688	9230467	2263845	222.944	965186	300371	458117	2941.57	55100000	82469.2	194758	278156	9367.72	110358	1893084	961336	178.111	755300	778460	4183218	3694607	104056	13930.6	15562	77307.2	9278.07	4574.63	7697.16	0	2226903	126164	5976766	43541.6	1473363
Media_4	Media	4	185843	809.174	235082	2927547	1813.89	34608.3	3210189	145848	15069.6	19554.3	231851	73835	727.213	708939	10500000	2548918	205.217	1033218	350985	516342	4721.51	62800000	104175	230409	309991	8940.79	137125	2227377	1203097	264.059	904189	972812	4442270	3889168	92215.7	14360.6	22083	68054.2	7965	7197.44	8444.42	2417.88	3210680	137824	6605552	46681.2	1831348
I46_1	C_innocuum	1	135588	941.099	372433	2220634	1260.99	32152.9	1824570	156145	7899.41	159220	1135273	81981	272.24	1111846	15600000	3181192	2726.09	35621.2	196783	426006	59736.2	106000000	221394	354909	311850	9193.35	93106.1	2194321	762128	163.587	4958.25	1692729	2681153	8748751	64967.9	14160	21373.9	75146.5	9980.19	2993.45	9570.65	174734	2550352	4726788	14600000	84505.4	2163087
I46_2	C_innocuum	2	210652	700.399	459341	2664780	2008.49	37958.3	1850721	188926	8475.56	178177	1205294	83340.3	247.659	1240876	14700000	3810858	2562.43	47742.8	183128	505501	78568	118000000	230242	368795	356785	10961	113008	2442990	797936	0	925733	2045705	2611783	9460856	83018.8	16068.9	22894.3	81292	9549.02	4342.68	9551.16	190145	3331498	5784914	16200000	96227.4	2321643
I46_3	C_innocuum	3	165488	1149.94	472260	3013939	2485.43	42792.2	2046300	184369	8278.15	183370	1096128	86367.8	957.498	1240760	20000000	4078183	3453.86	37980.7	207195	509979	56152.8	122000000	266184	419102	367797	10480.6	114164	2695716	931704	333.379	888784	2422570	2843908	10300000	74206.7	0	22566.4	80127.9	9993.39	3915.43	13265.8	217039	3151743	5463504	18400000	102436	2513705
I46_4	C_innocuum	4	136749	754.44	439986	2321364	1373.77	26402.5	1681077	173512	6763.77	144123	1114685	78462.2	205.834	1023991	13700000	3038467	3096.25	39169.5	211122	430758	80204.6	99700000	197664	342737	308477	9398.47	94821.2	2075018	731456	180.201	12724.2	1723177	2456018	8170198	69147.6	13252.8	17533.5	78425.5	9691.58	3241.65	9516.66	0	2409046	4583040	15300000	93179.2	2105034
I48_1	B_caecimuris	1	251818	1038.79	237842	2682695	1880.14	25985.3	3125943	153636	7387.71	135616	9786099	69234.6	852.022	1238473	152000000	4312374	2420.07	938051	301811	501960	39122.9	57000000	180401	238839	305747	10866.5	124492	2659620	92813	0	872237	1436331	8978545	575482	73654	12736.5	15995.9	66291.6	8904.95	34596.2	6933.72	795279	2732541	1347007	14400000	86007.2	2253891
I48_2	B_caecimuris	2	271540	410.685	268210	3132993	1322.49	29479.2	3326710	156758	9489.5	164276	11700000	65920.8	221.089	1461973	123000000	4861154	963.723	1017640	314343	488646	41669.7	60600000	147011	180362	301695	10173.9	128673	2601785	101060	861.39	996725	1522712	11500000	331706	86242.9	15725.1	17981.5	73769.4	9265.04	28762	7152.95	1006962	3342078	1656639	17600000	104478	2475901
I48_3	B_caecimuris	3	249747	939.926	240696	2771263	1468.29	28634.5	3289521	154484	8446.24	138626	10700000	59569.9	209.236	1354204	153000000	4475382	2261.57	891519	321838	480251	46808	60100000	164626	237939	300831	12355.4	134070	2617558	85929.4	328.072	1056724	1470026	9787787	499638	85629.4	12636.3	15742.8	74995	9033.95	33337	6599.94	710485	3072468	1485136	16300000	105893	2299378
I48_4	B_caecimuris	4	220771	435.577	230429	2610989	767.602	28582.4	3118787	147834	6663.08	137468	8733379	62691.5	937.925	1192900	164000000	4157231	1719	827738	317158	429692	43322.2	59200000	106963	140554	296800	9700.92	113651	2204018	87031	575.617	837111	1353843	10600000	460465	73526.8	12738.8	12615.3	77397.9	9420.78	35093	8202.5	781618	2956845	1386077	14800000	91592.8	2208712
I49_1	L_reuteri	1	195712	2911.55	248211	2956007	476.029	30496.1	3655695	187497	18295.8	30256.4	2707.28	3288950	249.726	961891	19300000	3649572	545.567	1086935	152867	543077	30530.5	63000000	163104	546920	489718	9703.24	139210	2650219	1345081	0	1145043	1038964	19400000	6631518	92733.7	14120	22455.1	75321.7	8906.19	6972.16	7743.6	138958	3779939	10300000	8211860	50659.5	2075026
I49_2	L_reuteri	2	172561	4470.86	284144	2492458	1734.73	31765.4	3236203	153070	15694.3	22370.8	2787.65	3052802	359.175	828959	19300000	3018726	798.773	1015620	146812	512024	25626.8	59600000	0	450853	414024	9712.84	128209	2169264	1180339	0	998258	1008282	18700000	6561588	102623	13048.1	18442	84530.8	11194.1	6696.93	8750.49	137229	3079464	9567120	6318200	43086.6	1858386
I49_3	L_reuteri	3	178791	5120.55	231812	2373604	1387.81	32900.2	3485376	158530	15276.8	21488.1	3596.05	2821058	556.279	794084	17100000	3166497	1271.09	1004572	152495	512581	25838.6	60600000	118413	446296	393381	8028.69	128325	2106618	1139946	216.687	920243	1024586	16900000	6178836	103947	13403.9	16513.1	78526	11782.1	4221.59	6967.34	511813	3136337	8883419	6690018	44658.6	1762231
I49_4	L_reuteri	4	168896	3282.84	247434	2418552	1749.37	33620	3694703	177492	17123.1	27068.3	2209.86	3261990	775.261	943164	19000000	3508167	941.996	1018775	148279	527141	30443.3	62900000	144504	515807	454928	9546.64	125394	2516158	1185776	220.988	1050778	1144432	19000000	6614968	97350	14702.6	19028.6	76069.2	10538.8	4657.85	4048.23	164630	3193489	9502147	7422348	52825.9	1870327
KB1_1	E_faecalis	1	129808	852.596	236776	112618	1381.28	26042.9	1953632	149540	4893.81	25026.2	3906.23	60405.2	402.431	598280	16200000	2548492	4477.12	877364	127020	388491	11966.2	102000000	9969.06	12642	273572	8439.52	87833.1	1540338	973460	0	774677	1021160	2099072	7306698	70381.4	17180.9	23916.3	85182.9	9673.65	3506.36	7093.84	594783	2274418	123982	9018633	51449.8	1451403
KB1_2	E_faecalis	2	151234	480.568	268885	160103	1852.92	30989.2	2236352	177950	7016.58	33737.1	2153.26	73793.4	415.741	792584	15700000	3264466	5852.25	943097	157192	457074	12762.8	111000000	10814.4	13446.3	313515	10362.3	111419	2065536	1167947	210.353	941500	1357748	2340937	7816180	87469.9	19906.6	26383.8	81030.8	9684.11	4433.37	6725.01	648291	2696483	140367	10900000	62763.6	1899452
KB1_3	E_faecalis	3	127420	451.915	227443	115952	480.43	31476.8	2115634	150202	6589.95	26117.3	1818.34	64550	511.68	747864	16100000	2654082	5135.83	898957	134191	406639	10422.8	102000000	8817.82	12072.5	292774	8918.52	92417.7	1809410	975673	0	784052	1152583	2076792	7131318	79479.6	17213.7	24327.1	87229.5	10189.9	6279.61	5533.8	29057.1	2224584	126095	8643904	45664.4	1633193
KB1_4	E_faecalis	4	143928	1022.16	241793	130695	1448.82	28795.9	2295634	163499	5074.71	33406.5	1828.72	68397.3	152.26	807363	19600000	2972971	5618.05	901391	131513	450742	12026.7	109000000	11516.7	12475.9	313318	8969.73	104827	1976002	1233730	171.235	889654	1235472	2460002	8182694	71935.3	19913.4	28475.9	78179.3	9313.68	5128.84	4114.79	554880	2416520	137406	8875907	59180.8	1847736
KB18_1	A_muris	1	165826	572.776	220630	2304065	1149.98	30217.7	3099755	167328	10933.2	46565.8	212000	76670	286.385	698353	9412656	2714925	700.279	1032635	256406	478101	11023.3	58600000	70953.5	98423.9	279201	9863.58	119391	2012500	1056780	0	837804	862933	9165985	3625283	104395	16072.3	21382.8	79479.8	8524.31	5517.15	7523.03	236269	2882703	197014	8359052	56871.8	1788318
KB18_2	A_muris	2	160662	569.186	225809	2368909	625.58	28392.1	3097276	162857	13492.2	48845.8	197962	70974.8	507.633	733628	8797605	2768797	408.493	1062407	264599	453056	11071.5	56900000	78851.5	99622	279702	8846.45	128249	1960822	1102730	0	903400	926570	8798011	3522413	101949	16888.5	23470.7	81037.1	9486.62	4515.43	8535.25	228095	2814447	177976	8746622	62942.7	1734548
KB18_5	A_muris	3	166169	810.11	247214	2651879	1838.05	32212	2923685	158603	14957.8	49845.7	210943	73684.3	430.692	755008	8775289	2636302	0	965734	295262	489338	8517.31	56600000	92120.1	130155	295432	12332.9	133847	2239634	1158900	257.665	8104.98	995065	7361824	3705285	95619.2	16073.9	25888.4	76303.4	8280.73	3084.23	7103.31	699677	2892609	199084	8392532	47736.8	1819703
KB18_6	A_muris	4	166847	836.066	226193	2432247	1498.21	28099.3	3137115	139341	15580.9	53170.8	215325	77750.6	417.306	789803	9233830	2686818	158.187	941443	280450	497237	7668.37	58400000	102358	140582	294831	10858.8	122295	2106683	1109434	0	829437	912354	8410725	3936426	92595.1	18091.2	24850.6	71661	9446.96	4844.14	6840.79	206126	3062461	183202	8422633	48011.4	1823825
YL2_1	B_animalis	1	168043	1228.21	243298	2496790	671.365	30567	2376848	171058	5328.03	37054	158202	74072.9	331.528	641393	12000000	2522299	5721.68	771193	297589	453420	5305.76	58300000	126721	250979	281067	8747.67	121719	1937063	1084106	0	806802	733184	21656.6	12100000	79964.5	14393.5	19863.7	79880.6	10076.8	5037.04	8357.65	970120	2851307	118876	6228960	49408.9	1755539
YL2_2	B_animalis	2	173960	1425.86	244422	2590773	716.585	32374.6	2488157	190006	5649.5	35897.8	154810	71535.5	0	677468	11600000	2761668	5623.93	801145	311005	474076	5162.53	59400000	146693	289519	297134	10455.8	130366	2075076	1119912	0	894694	778485	22206.8	13900000	99040.9	13398.2	21135.4	81440.2	10177.9	5507.31	7176.84	865148	2787065	129305	6636496	0	1659116
YL2_3	B_animalis	3	181416	1313.34	256718	2711530	1425.01	32287.9	2582786	171669	4987.1	40196.8	175118	74017.7	540.337	723527	12500000	2581653	5207.87	801300	302778	524265	5595.1	59400000	143741	257221	295068	10366.7	135083	2240372	1155217	0	374517	742227	23066.5	13200000	105706	15990.6	21732.9	77826.8	9498.28	5960.07	4438.94	50417.8	3073426	126651	6475784	46022.2	1721308
YL2_4	B_animalis	4	163934	1836.38	238116	2426931	1551.49	32727.5	2408237	175053	5251.38	39192.6	156748	62267	263.702	690935	11400000	2365871	3359.7	839457	303130	459189	5272.81	59600000	136796	261308	286630	9561.93	123101	2045962	1015681	0	855094	663488	17383.7	12300000	94591.4	15005.5	19629.9	84980.7	10046.8	5859.74	6993.34	886873	2644948	118916	5225992	51546	1750654
YL27_1	M_intestinale	1	216416	490.991	233572	2654436	958.661	29831.6	5720878	146590	14609.1	65314.6	1108622	64611.1	419.596	886971	54700000	2820018	671.121	1069376	449976	475980	285472	60500000	1095006	1294812	286410	9966.9	118088	2308950	1042902	389.981	860386	786695	12900000	3623171	100516	12757.2	15203.3	79695.4	8852.16	6064.24	6902.39	223939	2890767	720554	8591989	66420.4	1819864
YL27_2	M_intestinale	2	145054	473.539	206190	1945955	1073.75	25192.8	4653324	116941	12350.8	44136.5	835782	52643.1	0	596714	49100000	1995958	764.793	767206	366098	396964	247520	46400000	847535	950780	225013	8163.96	101050	1715984	769328	0	681448	551186	10200000	2896562	71300.3	10331.9	10909.5	74236.4	9497.71	5976.31	5206.79	162833	2159544	555737	6330460	41844.7	1339453
YL27_3	M_intestinale	3	193113	613.744	235224	2339287	1322.07	27195.2	5482682	141802	14829.6	57274.2	946612	59818.3	0	729827	55100000	2536072	489.898	856180	413270	458032	328612	53800000	958675	1178026	263742	8927.43	108928	1920438	920905	191.796	773338	697648	11700000	3415618	79701.7	12109.9	15932.6	71786.8	8964.63	5838.89	6042.23	207958	2394758	610480	7759058	44658	1593387
YL27_4	M_intestinale	4	192991	580.258	268190	2672938	1708.32	30867	5791684	179369	14696.9	66090.9	1049955	70273	395.577	916420	62900000	3034897	523.289	1124044	498740	507674	334660	62800000	1200313	1349490	304372	11181.1	130425	2097197	1090372	502.766	906793	908618	13100000	3734711	116486	12138.9	18296.8	71648.3	9712.07	6762.98	4384.73	248629	2760333	725883	8234004	46155.4	1858628
YL31_1	F_plautii	1	338784	609.537	52255.7	1123299	1172.18	35967.8	4353808	164099	4682.21	75043.6	710249	64489.5	216.358	965254	2931779	4116601	3381.8	56450.5	353713	493604	40472.9	59900000	255789	355386	318013	9609.82	119128	2571839	1434479	0	339123	935575	978136	18100000	97259	16538.1	21109.7	78209.9	9727.41	0	13805.8	458842	9598.94	161235	9940158	24492.1	2094066
YL31_2	F_plautii	2	338683	756.025	58007	1169602	2071.49	32605.5	4468040	167381	4756.95	73149.9	710720	66027.8	727.914	900240	3078544	4136325	3112.25	58258.1	327797	512120	43681	63300000	243036	349340	314504	8570.86	121510	2611094	1533534	343.502	4766.91	908806	958309	18400000	94799.5	15948.6	21505.9	82804	8840.81	0	11051.4	534044	9452.66	177683	10100000	16102.1	2173380
YL31_3	F_plautii	3	303223	404.933	46047.9	1106094	1936.25	35683.6	4549648	152268	5351.31	80556.5	666851	70579.4	567.281	887867	2899188	3973297	1940.79	44646.2	333786	479359	41191.3	60500000	224060	298719	302111	10685.3	130906	2494020	1426985	171.53	1945.83	769091	941485	16400000	79833.3	15722.6	20923.6	80951.7	8917.97	0	13043.4	488348	8176.25	174804	9422185	0	2004585
YL31_4	F_plautii	4	342189	1387.71	48998.5	1187519	1621.16	32255.3	4162928	152841	4306.32	75356.4	655206	71971.5	296.096	869102	2710291	4124930	2306.91	44570.9	334076	484859	41059.9	63200000	223711	298880	301998	9886.28	128073	2650004	1476868	0	327997	866362	956705	17700000	73985.8	15077.8	16663	82352	8390	0	9769.53	482086	8571.69	174293	9653835	36410.2	1937568
YL32_1	E_clostridiforme	1	170512	1392.09	342114	1663768	1709.86	32427.8	4233861	168800	7042.71	22470.5	271926	41471	342.337	935392	3538844	2884756	0	45369.7	426095	448430	66471.7	59300000	28188.9	41365.2	208634	9457.47	122392	2270685	1110881	0	837245	740986	7039.48	1517.8	81403.6	22557.5	22355.3	83319.9	26411.3	5793.54	11571.3	250076	2738927	66804.5	10600000	0	1758530
YL32_2	E_clostridiforme	2	184290	1047.71	337537	1829698	2105.34	31495.6	4912972	183948	10196.4	25395.1	301132	43492	605.224	1012020	4250098	2946477	0	48510.1	450702	488729	67207.3	62600000	27509.5	37396.7	224449	10122.2	135307	2415873	1193630	0	899384	729224	5432.32	1377.97	74876.5	25088.4	27069.4	82381.4	28349.9	4880.42	10947.1	302737	3188899	78410.5	10600000	800445	1850796
YL32_3	E_clostridiforme	3	173549	1282.57	390643	1687521	3047.21	28102.6	4748996	166144	8337.91	20141	291918	43175.5	504.935	897257	3594764	2691608	0	55038.6	454456	479411	59594.6	61700000	24006.3	38104.4	213246	10121.4	122956	2133123	1127837	0	832776	798011	7299.08	1588.03	86158.1	24807.5	22899.2	73545.1	26571.1	5120.09	14592.5	269815	2728814	76502.6	11500000	562049	1851553
YL32_4	E_clostridiforme	4	184449	775.688	397924	1934483	2900.86	35349.8	5148984	199762	10140.6	24360.2	327826	44160.4	869.521	976970	4158278	2987481	0	51344.3	487512	535602	71669.2	60700000	30413.8	39810.5	255890	10936.3	130856	2441411	1242478	0	931533	799726	8330.02	1224.79	77293.4	26284.6	30388.5	83350.5	25342.8	5496.92	9327.33	260475	3313665	77549.8	11300000	832453	1927360
YL44_1	A_muciniphila	1	175200	2084.47	279985	2840999	1064.25	34079	2897203	180206	20617.4	34608.3	477638	76465.9	422.241	988489	70600000	2926489	461.938	65169	350014	518361	4299.97	66500000	2271261	4566536	359148	9342.53	123679	2075098	1275309	769.787	912241	893750	5759586	3862700	95882.3	16887.5	22025.2	82171.3	9031.6	7246.76	6047.17	862283	2768706	1138648	8030468	50672.1	1721907
YL44_2	A_muciniphila	2	136094	1149.4	217096	1852737	1259.58	23753.9	2454953	122283	11936.1	24887.6	352525	65177.5	369.684	668296	61700000	1823249	1125.37	42960.9	256849	386411	3456.81	49800000	1527993	3173856	253122	8766.4	102149	1459314	778407	508.698	871454	523913	4191049	2930215	70278.4	12516.3	14687	78601.8	9760.51	4872.22	6251.25	44284.6	2066255	779452	4927026	42196.8	1206708
YL44_3	A_muciniphila	3	173286	763.368	279980	2771641	2081.13	27714.7	2878511	167664	17082.5	39515.9	439287	71331.2	200.39	931653	73000000	2600219	992.408	62237.1	327992	505999	4301.44	58100000	2120580	3954276	342088	10185.2	128156	2106145	1219411	520.97	1122065	765238	5259896	3629703	79214.2	15165.2	18445	72756.7	8937.1	4248.92	7799.6	935229	2847707	1075652	6440328	51883.4	1747467
YL44_4	A_muciniphila	4	73178.7	638.898	100582	877896	273.242	11968.7	1322146	70098.8	5614.99	10887.6	191259	38471.8	302.852	296788	38600000	787053	225.782	23771.7	137422	222211	966.758	31400000	820687	1434357	144535	7438.29	53714.1	778922	440971	0	39074.4	237434	2333671	1637436	49273.3	7660.65	8700.89	79334.2	10466.2	2288.57	4486.74	0	815311	396786	2081596	17917.5	558676
YL45_1	T_muris	1	145566	1386.56	246053	2090419	1275.74	32598.3	2789780	145290	17491.5	21960.8	931419	68676	206.531	682716	48400000	2449800	253.262	942055	476579	463384	3901.57	56200000	387897	1195345	285323	8257.9	117465	2102984	18285	0	753670	45798.5	4179902	3527182	89628.5	12862.1	19661	70737.8	9932.75	6179.71	7219.22	21668.6	2655053	136214	6325614	33816.9	1510903
YL45_2	T_muris	2	157712	832.956	221794	2162497	1245.14	27165.1	2732837	128400	14100.2	19552.7	679365	66066.4	445.034	597866	47900000	2098921	139.951	878435	445304	424554	3687.41	53100000	0	1171088	262892	7618.55	115088	1800589	15170.1	0	670460	25212.1	4007150	3496266	77454.2	14667.9	16476.8	67488.6	9460	4157.22	8809.14	2872.14	2431996	128258	5766880	12229	1436499
YL45_3	T_muris	3	163715	622.677	225893	2372480	1267.05	31874	2958157	147534	16075.6	19709.1	815975	68553.5	504.324	691096	50000000	2304996	0	950757	479076	496132	3075.09	57900000	0	1151404	282086	8652.11	121986	2033986	17593.8	342.415	5894.51	27494.9	4261831	3693750	86276	13188.8	17687.3	72190.3	9654.42	5102.89	6878.17	944955	2806370	132206	6533330	56414.4	1747101
YL45_4	T_muris	4	94555.1	551.994	129431	1156112	855.664	14479.2	1798628	77907.5	9485.04	9832.88	638704	41582.1	0	338717	31900000	1061917	0	605872	297084	277706	2876.32	35000000	225789	640094	159792	6600.69	67095.3	1104097	10482.5	0	467008	12069.5	2980161	2246963	62755.8	8842.32	12600.2	83371.5	9855.25	3161.76	3852.65	9916.14	1432161	72698.1	3247109	22685.6	846518
YL58_1	C_producta	1	169448	746.579	279636	2380536	1615.19	29188.2	2494480	195266	5631.78	28948.9	861314	75602.3	510.645	873755	58200000	2966898	3374.67	53511.1	341624	504317	10907.8	59200000	9617.58	9587.75	280364	9944.09	123712	2246256	205835	160.259	6401.55	800150	3357717	761062	77495.1	20993.8	27814	3830121	17788.8	6526.44	5683.47	0	2737208	115016	10200000	382944	1879530
YL58_2	C_producta	2	185694	1752.11	301563	2581901	1416.57	36970.6	2551395	183897	5260.17	28011.3	873148	73607.1	758.196	990331	61200000	3193847	4919.78	60177.3	380082	532824	10730.1	61900000	8989.93	12819.2	300951	8131.72	141508	2341287	219029	336.769	929464	801787	3777119	856200	100894	21429.8	27675.4	3823277	18697.7	7160.92	5810.17	93506.7	3261173	134264	9662445	835570	1931673
YL58_3	C_producta	3	172193	843.25	293802	2469550	1007.77	30049.3	2311990	184411	5728.69	29885.6	927586	74207.7	408.919	848900	56200000	2989820	3282.86	51816	338640	479711	10524.2	57700000	8048.16	8862.17	274912	8725.34	133012	2281688	220811	0	714962	758804	3460288	803346	93423.8	20771.2	25036.1	3569833	19821.7	7944.08	6489.91	620683	3057499	124214	9774427	638664	1872674
YL58_4	C_producta	4	184889	546.685	309492	2697671	1585.31	36913.1	2525164	191968	5354.5	38276.7	821905	77633.4	515.171	1076557	63000000	3559802	3761.94	54016.8	366761	538105	11700.4	65300000	9124.33	8817.6	302481	9102.55	128786	2591472	220016	876.768	816266	941965	3799744	848524	82933.9	22695.3	30146.5	4133015	19039.4	7249.43	6767.03	670247	3123043	135652	11800000	722381	1973844
[truncated: 71 more columns]

## Sheet: 16S_amplicon_sequencing_OMM12
smp	Site	microbiota	age	Sex	Rep	Species	Abundance
cec_sdm_8_F.1	cec	omm12	8	F	1	Bacteroides_caecimuris_I48	8349
cec_sdm_8_F.1	cec	omm12	8	F	1	Blauta_coccoides_YL58	3558
cec_sdm_8_F.1	cec	omm12	8	F	1	Clostridium_clostridioforme_YL32	3454
cec_sdm_8_F.1	cec	omm12	8	F	1	Akkermansia_muciniphila_YL44	2893
cec_sdm_8_F.1	cec	omm12	8	F	1	Lactobacillus_reuteri_I49	1474
cec_sdm_8_F.1	cec	omm12	8	F	1	Muribaculum_intestinale_YL27	1055
cec_sdm_8_F.1	cec	omm12	8	F	1	Acutalibacter_muris_KB18	545
cec_sdm_8_F.1	cec	omm12	8	F	1	Turicimonas_muris_YL45	472
cec_sdm_8_F.1	cec	omm12	8	F	1	Enterococcus_faecalis_KB1	292
cec_sdm_8_F.1	cec	omm12	8	F	1	Clostridium_innocuum_I46	254
cec_sdm_8_F.1	cec	omm12	8	F	1	Flavonifractor_plautii_YL31	154
cec_sdm_8_F.2	cec	omm12	8	F	2	Bacteroides_caecimuris_I48	8002
cec_sdm_8_F.2	cec	omm12	8	F	2	Akkermansia_muciniphila_YL44	4130
cec_sdm_8_F.2	cec	omm12	8	F	2	Clostridium_clostridioforme_YL32	3973
cec_sdm_8_F.2	cec	omm12	8	F	2	Blauta_coccoides_YL58	3241
cec_sdm_8_F.2	cec	omm12	8	F	2	Muribaculum_intestinale_YL27	1185
cec_sdm_8_F.2	cec	omm12	8	F	2	Turicimonas_muris_YL45	498
cec_sdm_8_F.2	cec	omm12	8	F	2	Acutalibacter_muris_KB18	485
cec_sdm_8_F.2	cec	omm12	8	F	2	Lactobacillus_reuteri_I49	369
cec_sdm_8_F.2	cec	omm12	8	F	2	Clostridium_innocuum_I46	344
cec_sdm_8_F.2	cec	omm12	8	F	2	Enterococcus_faecalis_KB1	150
cec_sdm_8_F.2	cec	omm12	8	F	2	Flavonifractor_plautii_YL31	123
cec_sdm_8_F.3	cec	omm12	8	F	3	Bacteroides_caecimuris_I48	7905
cec_sdm_8_F.3	cec	omm12	8	F	3	Blauta_coccoides_YL58	4077
cec_sdm_8_F.3	cec	omm12	8	F	3	Clostridium_clostridioforme_YL32	3967
cec_sdm_8_F.3	cec	omm12	8	F	3	Akkermansia_muciniphila_YL44	2998
cec_sdm_8_F.3	cec	omm12	8	F	3	Muribaculum_intestinale_YL27	1071
cec_sdm_8_F.3	cec	omm12	8	F	3	Lactobacillus_reuteri_I49	961
cec_sdm_8_F.3	cec	omm12	8	F	3	Acutalibacter_muris_KB18	586
cec_sdm_8_F.3	cec	omm12	8	F	3	Turicimonas_muris_YL45	384
cec_sdm_8_F.3	cec	omm12	8	F	3	Enterococcus_faecalis_KB1	231
cec_sdm_8_F.3	cec	omm12	8	F	3	Clostridium_innocuum_I46	174
cec_sdm_8_F.3	cec	omm12	8	F	3	Flavonifractor_plautii_YL31	146
cec_sdm_8_F.4	cec	omm12	8	F	4	Bacteroides_caecimuris_I48	6633
cec_sdm_8_F.4	cec	omm12	8	F	4	Clostridium_clostridioforme_YL32	4623
cec_sdm_8_F.4	cec	omm12	8	F	4	Akkermansia_muciniphila_YL44	3623
cec_sdm_8_F.4	cec	omm12	8	F	4	Blauta_coccoides_YL58	3584
cec_sdm_8_F.4	cec	omm12	8	F	4	Lactobacillus_reuteri_I49	1830
cec_sdm_8_F.4	cec	omm12	8	F	4	Muribaculum_intestinale_YL27	980
cec_sdm_8_F.4	cec	omm12	8	F	4	Acutalibacter_muris_KB18	451
cec_sdm_8_F.4	cec	omm12	8	F	4	Turicimonas_muris_YL45	262
cec_sdm_8_F.4	cec	omm12	8	F	4	Clostridium_innocuum_I46	209
cec_sdm_8_F.4	cec	omm12	8	F	4	Enterococcus_faecalis_KB1	182
cec_sdm_8_F.4	cec	omm12	8	F	4	Flavonifractor_plautii_YL31	123
cec_sdm_8_M.1	cec	omm12	8	M	1	Bacteroides_caecimuris_I48	7825
cec_sdm_8_M.1	cec	omm12	8	M	1	Blauta_coccoides_YL58	4290
cec_sdm_8_M.1	cec	omm12	8	M	1	Clostridium_clostridioforme_YL32	3685
cec_sdm_8_M.1	cec	omm12	8	M	1	Akkermansia_muciniphila_YL44	2833
cec_sdm_8_M.1	cec	omm12	8	M	1	Muribaculum_intestinale_YL27	1429
cec_sdm_8_M.1	cec	omm12	8	M	1	Lactobacillus_reuteri_I49	973
cec_sdm_8_M.1	cec	omm12	8	M	1	Turicimonas_muris_YL45	467
cec_sdm_8_M.1	cec	omm12	8	M	1	Enterococcus_faecalis_KB1	313
cec_sdm_8_M.1	cec	omm12	8	M	1	Acutalibacter_muris_KB18	302
cec_sdm_8_M.1	cec	omm12	8	M	1	Clostridium_innocuum_I46	253
cec_sdm_8_M.1	cec	omm12	8	M	1	Flavonifractor_plautii_YL31	130
cec_sdm_8_M.2	cec	omm12	8	M	2	Bacteroides_caecimuris_I48	7467
cec_sdm_8_M.2	cec	omm12	8	M	2	Blauta_coccoides_YL58	4541
cec_sdm_8_M.2	cec	omm12	8	M	2	Akkermansia_muciniphila_YL44	3389
cec_sdm_8_M.2	cec	omm12	8	M	2	Clostridium_clostridioforme_YL32	3311
cec_sdm_8_M.2	cec	omm12	8	M	2	Muribaculum_intestinale_YL27	1185
cec_sdm_8_M.2	cec	omm12	8	M	2	Lactobacillus_reuteri_I49	1027
cec_sdm_8_M.2	cec	omm12	8	M	2	Turicimonas_muris_YL45	401
cec_sdm_8_M.2	cec	omm12	8	M	2	Enterococcus_faecalis_KB1	379
cec_sdm_8_M.2	cec	omm12	8	M	2	Clostridium_innocuum_I46	355
cec_sdm_8_M.2	cec	omm12	8	M	2	Acutalibacter_muris_KB18	307
cec_sdm_8_M.2	cec	omm12	8	M	2	Flavonifractor_plautii_YL31	138
cec_sdm_8_M.3	cec	omm12	8	M	3	Bacteroides_caecimuris_I48	8957
cec_sdm_8_M.3	cec	omm12	8	M	3	Blauta_coccoides_YL58	3773
cec_sdm_8_M.3	cec	omm12	8	M	3	Clostridium_clostridioforme_YL32	3734
cec_sdm_8_M.3	cec	omm12	8	M	3	Akkermansia_muciniphila_YL44	2714
cec_sdm_8_M.3	cec	omm12	8	M	3	Muribaculum_intestinale_YL27	1364
cec_sdm_8_M.3	cec	omm12	8	M	3	Lactobacillus_reuteri_I49	567
cec_sdm_8_M.3	cec	omm12	8	M	3	Turicimonas_muris_YL45	378
cec_sdm_8_M.3	cec	omm12	8	M	3	Acutalibacter_muris_KB18	311
cec_sdm_8_M.3	cec	omm12	8	M	3	Enterococcus_faecalis_KB1	290
cec_sdm_8_M.3	cec	omm12	8	M	3	Clostridium_innocuum_I46	289
cec_sdm_8_M.3	cec	omm12	8	M	3	Flavonifractor_plautii_YL31	123
cec_sdm_8_M.4	cec	omm12	8	M	4	Bacteroides_caecimuris_I48	7883
cec_sdm_8_M.4	cec	omm12	8	M	4	Blauta_coccoides_YL58	5472
cec_sdm_8_M.4	cec	omm12	8	M	4	Akkermansia_muciniphila_YL44	3249
cec_sdm_8_M.4	cec	omm12	8	M	4	Clostridium_clostridioforme_YL32	3005
cec_sdm_8_M.4	cec	omm12	8	M	4	Muribaculum_intestinale_YL27	1385
cec_sdm_8_M.4	cec	omm12	8	M	4	Enterococcus_faecalis_KB1	363
cec_sdm_8_M.4	cec	omm12	8	M	4	Clostridium_innocuum_I46	355
cec_sdm_8_M.4	cec	omm12	8	M	4	Lactobacillus_reuteri_I49	275
cec_sdm_8_M.4	cec	omm12	8	M	4	Turicimonas_muris_YL45	219
cec_sdm_8_M.4	cec	omm12	8	M	4	Acutalibacter_muris_KB18	155
cec_sdm_8_M.4	cec	omm12	8	M	4	Flavonifractor_plautii_YL31	139
col_sdm_8_F.1	col	omm12	8	F	1	Bacteroides_caecimuris_I48	8315
col_sdm_8_F.1	col	omm12	8	F	1	Blauta_coccoides_YL58	5116
col_sdm_8_F.1	col	omm12	8	F	1	Akkermansia_muciniphila_YL44	4905
col_sdm_8_F.1	col	omm12	8	F	1	Lactobacillus_reuteri_I49	1740
col_sdm_8_F.1	col	omm12	8	F	1	Muribaculum_intestinale_YL27	798
col_sdm_8_F.1	col	omm12	8	F	1	Clostridium_clostridioforme_YL32	576
col_sdm_8_F.1	col	omm12	8	F	1	Enterococcus_faecalis_KB1	329
col_sdm_8_F.1	col	omm12	8	F	1	Turicimonas_muris_YL45	306
col_sdm_8_F.1	col	omm12	8	F	1	Clostridium_innocuum_I46	191
col_sdm_8_F.1	col	omm12	8	F	1	Acutalibacter_muris_KB18	122
col_sdm_8_F.1	col	omm12	8	F	1	Flavonifractor_plautii_YL31	102
col_sdm_8_F.2	col	omm12	8	F	2	Bacteroides_caecimuris_I48	7561
col_sdm_8_F.2	col	omm12	8	F	2	Akkermansia_muciniphila_YL44	5652
col_sdm_8_F.2	col	omm12	8	F	2	Blauta_coccoides_YL58	4357
col_sdm_8_F.2	col	omm12	8	F	2	Clostridium_clostridioforme_YL32	1703
col_sdm_8_F.2	col	omm12	8	F	2	Muribaculum_intestinale_YL27	1123
col_sdm_8_F.2	col	omm12	8	F	2	Lactobacillus_reuteri_I49	1078
col_sdm_8_F.2	col	omm12	8	F	2	Turicimonas_muris_YL45	290
col_sdm_8_F.2	col	omm12	8	F	2	Enterococcus_faecalis_KB1	264
col_sdm_8_F.2	col	omm12	8	F	2	Clostridium_innocuum_I46	228
col_sdm_8_F.2	col	omm12	8	F	2	Acutalibacter_muris_KB18	150
col_sdm_8_F.2	col	omm12	8	F	2	Flavonifractor_plautii_YL31	94
col_sdm_8_F.3	col	omm12	8	F	3	Bacteroides_caecimuris_I48	7315
col_sdm_8_F.3	col	omm12	8	F	3	Blauta_coccoides_YL58	4676
col_sdm_8_F.3	col	omm12	8	F	3	Akkermansia_muciniphila_YL44	4290
col_sdm_8_F.3	col	omm12	8	F	3	Clostridium_clostridioforme_YL32	2131
col_sdm_8_F.3	col	omm12	8	F	3	Lactobacillus_reuteri_I49	1679
col_sdm_8_F.3	col	omm12	8	F	3	Muribaculum_intestinale_YL27	1232
col_sdm_8_F.3	col	omm12	8	F	3	Turicimonas_muris_YL45	427
col_sdm_8_F.3	col	omm12	8	F	3	Enterococcus_faecalis_KB1	230
col_sdm_8_F.3	col	omm12	8	F	3	Clostridium_innocuum_I46	205
col_sdm_8_F.3	col	omm12	8	F	3	Acutalibacter_muris_KB18	203
col_sdm_8_F.3	col	omm12	8	F	3	Flavonifractor_plautii_YL31	112
col_sdm_8_F.4	col	omm12	8	F	4	Akkermansia_muciniphila_YL44	6390
col_sdm_8_F.4	col	omm12	8	F	4	Bacteroides_caecimuris_I48	5921
col_sdm_8_F.4	col	omm12	8	F	4	Blauta_coccoides_YL58	4824
col_sdm_8_F.4	col	omm12	8	F	4	Lactobacillus_reuteri_I49	2453
col_sdm_8_F.4	col	omm12	8	F	4	Clostridium_clostridioforme_YL32	1546
col_sdm_8_F.4	col	omm12	8	F	4	Muribaculum_intestinale_YL27	481
col_sdm_8_F.4	col	omm12	8	F	4	Enterococcus_faecalis_KB1	339
col_sdm_8_F.4	col	omm12	8	F	4	Clostridium_innocuum_I46	252
col_sdm_8_F.4	col	omm12	8	F	4	Acutalibacter_muris_KB18	115
col_sdm_8_F.4	col	omm12	8	F	4	Turicimonas_muris_YL45	104
col_sdm_8_F.4	col	omm12	8	F	4	Flavonifractor_plautii_YL31	75
col_sdm_8_M.1	col	omm12	8	M	1	Bacteroides_caecimuris_I48	7327
col_sdm_8_M.1	col	omm12	8	M	1	Blauta_coccoides_YL58	5680
col_sdm_8_M.1	col	omm12	8	M	1	Akkermansia_muciniphila_YL44	4047
col_sdm_8_M.1	col	omm12	8	M	1	Lactobacillus_reuteri_I49	2294
col_sdm_8_M.1	col	omm12	8	M	1	Clostridium_clostridioforme_YL32	1127
col_sdm_8_M.1	col	omm12	8	M	1	Muribaculum_intestinale_YL27	977
col_sdm_8_M.1	col	omm12	8	M	1	Clostridium_innocuum_I46	348
col_sdm_8_M.1	col	omm12	8	M	1	Enterococcus_faecalis_KB1	314
col_sdm_8_M.1	col	omm12	8	M	1	Turicimonas_muris_YL45	233
col_sdm_8_M.1	col	omm12	8	M	1	Flavonifractor_plautii_YL31	78
col_sdm_8_M.1	col	omm12	8	M	1	Acutalibacter_muris_KB18	75
col_sdm_8_M.2	col	omm12	8	M	2	Blauta_coccoides_YL58	6951
col_sdm_8_M.2	col	omm12	8	M	2	Bacteroides_caecimuris_I48	6322
col_sdm_8_M.2	col	omm12	8	M	2	Akkermansia_muciniphila_YL44	4690
col_sdm_8_M.2	col	omm12	8	M	2	Lactobacillus_reuteri_I49	1670
col_sdm_8_M.2	col	omm12	8	M	2	Clostridium_clostridioforme_YL32	1210
col_sdm_8_M.2	col	omm12	8	M	2	Muribaculum_intestinale_YL27	772
col_sdm_8_M.2	col	omm12	8	M	2	Clostridium_innocuum_I46	398
col_sdm_8_M.2	col	omm12	8	M	2	Enterococcus_faecalis_KB1	236
col_sdm_8_M.2	col	omm12	8	M	2	Turicimonas_muris_YL45	127
col_sdm_8_M.2	col	omm12	8	M	2	Flavonifractor_plautii_YL31	91
col_sdm_8_M.2	col	omm12	8	M	2	Acutalibacter_muris_KB18	33
col_sdm_8_M.3	col	omm12	8	M	3	Bacteroides_caecimuris_I48	7563
col_sdm_8_M.3	col	omm12	8	M	3	Blauta_coccoides_YL58	6243
col_sdm_8_M.3	col	omm12	8	M	3	Akkermansia_muciniphila_YL44	3863
col_sdm_8_M.3	col	omm12	8	M	3	Clostridium_clostridioforme_YL32	1876
col_sdm_8_M.3	col	omm12	8	M	3	Muribaculum_intestinale_YL27	1179
col_sdm_8_M.3	col	omm12	8	M	3	Lactobacillus_reuteri_I49	878
col_sdm_8_M.3	col	omm12	8	M	3	Enterococcus_faecalis_KB1	305
col_sdm_8_M.3	col	omm12	8	M	3	Clostridium_innocuum_I46	215
col_sdm_8_M.3	col	omm12	8	M	3	Turicimonas_muris_YL45	175
col_sdm_8_M.3	col	omm12	8	M	3	Acutalibacter_muris_KB18	120
col_sdm_8_M.3	col	omm12	8	M	3	Flavonifractor_plautii_YL31	83
col_sdm_8_M.4	col	omm12	8	M	4	Blauta_coccoides_YL58	6457
col_sdm_8_M.4	col	omm12	8	M	4	Bacteroides_caecimuris_I48	6087
col_sdm_8_M.4	col	omm12	8	M	4	Akkermansia_muciniphila_YL44	5979
col_sdm_8_M.4	col	omm12	8	M	4	Clostridium_clostridioforme_YL32	1158
col_sdm_8_M.4	col	omm12	8	M	4	Lactobacillus_reuteri_I49	867
col_sdm_8_M.4	col	omm12	8	M	4	Muribaculum_intestinale_YL27	778
col_sdm_8_M.4	col	omm12	8	M	4	Clostridium_innocuum_I46	528
col_sdm_8_M.4	col	omm12	8	M	4	Enterococcus_faecalis_KB1	378
col_sdm_8_M.4	col	omm12	8	M	4	Turicimonas_muris_YL45	146
col_sdm_8_M.4	col	omm12	8	M	4	Flavonifractor_plautii_YL31	78
col_sdm_8_M.4	col	omm12	8	M	4	Acutalibacter_muris_KB18	44
ile_sdm_8_F.1	ile	omm12	8	F	1	Akkermansia_muciniphila_YL44	9902
ile_sdm_8_F.1	ile	omm12	8	F	1	Lactobacillus_reuteri_I49	7494
ile_sdm_8_F.1	ile	omm12	8	F	1	Blauta_coccoides_YL58	3903
ile_sdm_8_F.1	ile	omm12	8	F	1	Enterococcus_faecalis_KB1	325
ile_sdm_8_F.1	ile	omm12	8	F	1	Clostridium_innocuum_I46	315
ile_sdm_8_F.1	ile	omm12	8	F	1	Turicimonas_muris_YL45	309
ile_sdm_8_F.1	ile	omm12	8	F	1	Muribaculum_intestinale_YL27	139
ile_sdm_8_F.1	ile	omm12	8	F	1	Clostridium_clostridioforme_YL32	74
ile_sdm_8_F.1	ile	omm12	8	F	1	Acutalibacter_muris_KB18	24
ile_sdm_8_F.1	ile	omm12	8	F	1	Bacteroides_caecimuris_I48	14
ile_sdm_8_F.2	ile	omm12	8	F	2	Lactobacillus_reuteri_I49	11095
ile_sdm_8_F.2	ile	omm12	8	F	2	Akkermansia_muciniphila_YL44	6523
ile_sdm_8_F.2	ile	omm12	8	F	2	Blauta_coccoides_YL58	3155
ile_sdm_8_F.2	ile	omm12	8	F	2	Muribaculum_intestinale_YL27	908
ile_sdm_8_F.2	ile	omm12	8	F	2	Clostridium_innocuum_I46	286
ile_sdm_8_F.2	ile	omm12	8	F	2	Enterococcus_faecalis_KB1	212
ile_sdm_8_F.2	ile	omm12	8	F	2	Turicimonas_muris_YL45	167
ile_sdm_8_F.2	ile	omm12	8	F	2	Clostridium_clostridioforme_YL32	101
ile_sdm_8_F.2	ile	omm12	8	F	2	Bacteroides_caecimuris_I48	45
ile_sdm_8_F.2	ile	omm12	8	F	2	Acutalibacter_muris_KB18	8
ile_sdm_8_F.3	ile	omm12	8	F	3	Lactobacillus_reuteri_I49	10710
ile_sdm_8_F.3	ile	omm12	8	F	3	Akkermansia_muciniphila_YL44	7565
ile_sdm_8_F.3	ile	omm12	8	F	3	Blauta_coccoides_YL58	2909
ile_sdm_8_F.3	ile	omm12	8	F	3	Muribaculum_intestinale_YL27	674
ile_sdm_8_F.3	ile	omm12	8	F	3	Clostridium_innocuum_I46	204
ile_sdm_8_F.3	ile	omm12	8	F	3	Turicimonas_muris_YL45	176
ile_sdm_8_F.3	ile	omm12	8	F	3	Enterococcus_faecalis_KB1	166
ile_sdm_8_F.3	ile	omm12	8	F	3	Clostridium_clostridioforme_YL32	37
ile_sdm_8_F.3	ile	omm12	8	F	3	Acutalibacter_muris_KB18	36
ile_sdm_8_F.3	ile	omm12	8	F	3	Bacteroides_caecimuris_I48	23
ile_sdm_8_F.4	ile	omm12	8	F	4	Lactobacillus_reuteri_I49	9003
ile_sdm_8_F.4	ile	omm12	8	F	4	Akkermansia_muciniphila_YL44	8353
ile_sdm_8_F.4	ile	omm12	8	F	4	Blauta_coccoides_YL58	3655
ile_sdm_8_F.4	ile	omm12	8	F	4	Muribaculum_intestinale_YL27	531
ile_sdm_8_F.4	ile	omm12	8	F	4	Enterococcus_faecalis_KB1	407
ile_sdm_8_F.4	ile	omm12	8	F	4	Clostridium_innocuum_I46	214
ile_sdm_8_F.4	ile	omm12	8	F	4	Turicimonas_muris_YL45	151
ile_sdm_8_F.4	ile	omm12	8	F	4	Clostridium_clostridioforme_YL32	134
ile_sdm_8_F.4	ile	omm12	8	F	4	Bacteroides_caecimuris_I48	27
ile_sdm_8_F.4	ile	omm12	8	F	4	Acutalibacter_muris_KB18	21
ile_sdm_8_F.4	ile	omm12	8	F	4	Flavonifractor_plautii_YL31	4
ile_sdm_8_M.1	ile	omm12	8	M	1	Lactobacillus_reuteri_I49	10576
ile_sdm_8_M.1	ile	omm12	8	M	1	Blauta_coccoides_YL58	6207
ile_sdm_8_M.1	ile	omm12	8	M	1	Akkermansia_muciniphila_YL44	4321
ile_sdm_8_M.1	ile	omm12	8	M	1	Clostridium_clostridioforme_YL32	474
ile_sdm_8_M.1	ile	omm12	8	M	1	Enterococcus_faecalis_KB1	299
ile_sdm_8_M.1	ile	omm12	8	M	1	Clostridium_innocuum_I46	215
ile_sdm_8_M.1	ile	omm12	8	M	1	Muribaculum_intestinale_YL27	155
ile_sdm_8_M.1	ile	omm12	8	M	1	Bacteroides_caecimuris_I48	137
ile_sdm_8_M.1	ile	omm12	8	M	1	Turicimonas_muris_YL45	116
ile_sdm_8_M.2	ile	omm12	8	M	2	Lactobacillus_reuteri_I49	10740
ile_sdm_8_M.2	ile	omm12	8	M	2	Akkermansia_muciniphila_YL44	6227
ile_sdm_8_M.2	ile	omm12	8	M	2	Blauta_coccoides_YL58	4768
ile_sdm_8_M.2	ile	omm12	8	M	2	Enterococcus_faecalis_KB1	289
ile_sdm_8_M.2	ile	omm12	8	M	2	Clostridium_innocuum_I46	217
ile_sdm_8_M.2	ile	omm12	8	M	2	Turicimonas_muris_YL45	167
ile_sdm_8_M.2	ile	omm12	8	M	2	Clostridium_clostridioforme_YL32	49
ile_sdm_8_M.2	ile	omm12	8	M	2	Muribaculum_intestinale_YL27	38
ile_sdm_8_M.2	ile	omm12	8	M	2	Bacteroides_caecimuris_I48	5
ile_sdm_8_M.3	ile	omm12	8	M	3	Akkermansia_muciniphila_YL44	7226
ile_sdm_8_M.3	ile	omm12	8	M	3	Blauta_coccoides_YL58	7171
ile_sdm_8_M.3	ile	omm12	8	M	3	Lactobacillus_reuteri_I49	6037
ile_sdm_8_M.3	ile	omm12	8	M	3	Clostridium_clostridioforme_YL32	770
ile_sdm_8_M.3	ile	omm12	8	M	3	Clostridium_innocuum_I46	530
ile_sdm_8_M.3	ile	omm12	8	M	3	Enterococcus_faecalis_KB1	445
ile_sdm_8_M.3	ile	omm12	8	M	3	Turicimonas_muris_YL45	187
ile_sdm_8_M.3	ile	omm12	8	M	3	Muribaculum_intestinale_YL27	85
ile_sdm_8_M.3	ile	omm12	8	M	3	Bacteroides_caecimuris_I48	25
ile_sdm_8_M.3	ile	omm12	8	M	3	Acutalibacter_muris_KB18	18
ile_sdm_8_M.3	ile	omm12	8	M	3	Flavonifractor_plautii_YL31	6
ile_sdm_8_M.4	ile	omm12	8	M	4	Lactobacillus_reuteri_I49	14680
ile_sdm_8_M.4	ile	omm12	8	M	4	Blauta_coccoides_YL58	3654
ile_sdm_8_M.4	ile	omm12	8	M	4	Akkermansia_muciniphila_YL44	3067
ile_sdm_8_M.4	ile	omm12	8	M	4	Clostridium_clostridioforme_YL32	344
ile_sdm_8_M.4	ile	omm12	8	M	4	Enterococcus_faecalis_KB1	323
ile_sdm_8_M.4	ile	omm12	8	M	4	Clostridium_innocuum_I46	212
ile_sdm_8_M.4	ile	omm12	8	M	4	Bacteroides_caecimuris_I48	114
ile_sdm_8_M.4	ile	omm12	8	M	4	Turicimonas_muris_YL45	47
ile_sdm_8_M.4	ile	omm12	8	M	4	Muribaculum_intestinale_YL27	44
ile_sdm_8_M.4	ile	omm12	8	M	4	Acutalibacter_muris_KB18	11
ile_sdm_8_M.4	ile	omm12	8	M	4	Flavonifractor_plautii_YL31	4
jej_sdm_8_F.1	jej	omm12	8	F	1	Akkermansia_muciniphila_YL44	8384
jej_sdm_8_F.1	jej	omm12	8	F	1	Lactobacillus_reuteri_I49	7714
jej_sdm_8_F.1	jej	omm12	8	F	1	Blauta_coccoides_YL58	5476
jej_sdm_8_F.1	jej	omm12	8	F	1	Clostridium_innocuum_I46	248
jej_sdm_8_F.1	jej	omm12	8	F	1	Enterococcus_faecalis_KB1	214
jej_sdm_8_F.1	jej	omm12	8	F	1	Turicimonas_muris_YL45	128
jej_sdm_8_F.1	jej	omm12	8	F	1	Clostridium_clostridioforme_YL32	117
jej_sdm_8_F.1	jej	omm12	8	F	1	Muribaculum_intestinale_YL27	100
jej_sdm_8_F.1	jej	omm12	8	F	1	Bacteroides_caecimuris_I48	86
jej_sdm_8_F.1	jej	omm12	8	F	1	Acutalibacter_muris_KB18	24
jej_sdm_8_F.1	jej	omm12	8	F	1	Flavonifractor_plautii_YL31	9
jej_sdm_8_F.2	jej	omm12	8	F	2	Akkermansia_muciniphila_YL44	11989
jej_sdm_8_F.2	jej	omm12	8	F	2	Lactobacillus_reuteri_I49	6067
jej_sdm_8_F.2	jej	omm12	8	F	2	Blauta_coccoides_YL58	3068
jej_sdm_8_F.2	jej	omm12	8	F	2	Muribaculum_intestinale_YL27	379
jej_sdm_8_F.2	jej	omm12	8	F	2	Turicimonas_muris_YL45	303
jej_sdm_8_F.2	jej	omm12	8	F	2	Clostridium_innocuum_I46	264
jej_sdm_8_F.2	jej	omm12	8	F	2	Enterococcus_faecalis_KB1	261
jej_sdm_8_F.2	jej	omm12	8	F	2	Clostridium_clostridioforme_YL32	81
jej_sdm_8_F.2	jej	omm12	8	F	2	Bacteroides_caecimuris_I48	62
jej_sdm_8_F.2	jej	omm12	8	F	2	Acutalibacter_muris_KB18	18
jej_sdm_8_F.2	jej	omm12	8	F	2	Flavonifractor_plautii_YL31	8
jej_sdm_8_F.3	jej	omm12	8	F	3	Akkermansia_muciniphila_YL44	9906
jej_sdm_8_F.3	jej	omm12	8	F	3	Lactobacillus_reuteri_I49	7405
jej_sdm_8_F.3	jej	omm12	8	F	3	Blauta_coccoides_YL58	4003
jej_sdm_8_F.3	jej	omm12	8	F	3	Muribaculum_intestinale_YL27	334
jej_sdm_8_F.3	jej	omm12	8	F	3	Enterococcus_faecalis_KB1	234
jej_sdm_8_F.3	jej	omm12	8	F	3	Turicimonas_muris_YL45	216
jej_sdm_8_F.3	jej	omm12	8	F	3	Clostridium_innocuum_I46	189
jej_sdm_8_F.3	jej	omm12	8	F	3	Clostridium_clostridioforme_YL32	123
jej_sdm_8_F.3	jej	omm12	8	F	3	Bacteroides_caecimuris_I48	52
jej_sdm_8_F.3	jej	omm12	8	F	3	Acutalibacter_muris_KB18	32
jej_sdm_8_F.3	jej	omm12	8	F	3	Flavonifractor_plautii_YL31	6
jej_sdm_8_F.4	jej	omm12	8	F	4	Akkermansia_muciniphila_YL44	10719
jej_sdm_8_F.4	jej	omm12	8	F	4	Lactobacillus_reuteri_I49	5514
jej_sdm_8_F.4	jej	omm12	8	F	4	Blauta_coccoides_YL58	4984
jej_sdm_8_F.4	jej	omm12	8	F	4	Clostridium_innocuum_I46	385
jej_sdm_8_F.4	jej	omm12	8	F	4	Enterococcus_faecalis_KB1	304
jej_sdm_8_F.4	jej	omm12	8	F	4	Muribaculum_intestinale_YL27	249
jej_sdm_8_F.4	jej	omm12	8	F	4	Clostridium_clostridioforme_YL32	162
jej_sdm_8_F.4	jej	omm12	8	F	4	Turicimonas_muris_YL45	85
jej_sdm_8_F.4	jej	omm12	8	F	4	Bacteroides_caecimuris_I48	51
jej_sdm_8_F.4	jej	omm12	8	F	4	Acutalibacter_muris_KB18	33
jej_sdm_8_F.4	jej	omm12	8	F	4	Flavonifractor_plautii_YL31	14
jej_sdm_8_M.1	jej	omm12	8	M	1	Blauta_coccoides_YL58	8433
jej_sdm_8_M.1	jej	omm12	8	M	1	Akkermansia_muciniphila_YL44	8307
jej_sdm_8_M.1	jej	omm12	8	M	1	Lactobacillus_reuteri_I49	4439
jej_sdm_8_M.1	jej	omm12	8	M	1	Clostridium_innocuum_I46	434
jej_sdm_8_M.1	jej	omm12	8	M	1	Clostridium_clostridioforme_YL32	426
jej_sdm_8_M.1	jej	omm12	8	M	1	Enterococcus_faecalis_KB1	419
jej_sdm_8_M.1	jej	omm12	8	M	1	Turicimonas_muris_YL45	20
jej_sdm_8_M.1	jej	omm12	8	M	1	Bacteroides_caecimuris_I48	10
jej_sdm_8_M.1	jej	omm12	8	M	1	Acutalibacter_muris_KB18	8
jej_sdm_8_M.1	jej	omm12	8	M	1	Muribaculum_intestinale_YL27	4
jej_sdm_8_M.2	jej	omm12	8	M	2	Akkermansia_muciniphila_YL44	10332
jej_sdm_8_M.2	jej	omm12	8	M	2	Blauta_coccoides_YL58	6441
jej_sdm_8_M.2	jej	omm12	8	M	2	Lactobacillus_reuteri_I49	4706
jej_sdm_8_M.2	jej	omm12	8	M	2	Clostridium_innocuum_I46	573
jej_sdm_8_M.2	jej	omm12	8	M	2	Enterococcus_faecalis_KB1	213
jej_sdm_8_M.2	jej	omm12	8	M	2	Turicimonas_muris_YL45	125
jej_sdm_8_M.2	jej	omm12	8	M	2	Clostridium_clostridioforme_YL32	79
jej_sdm_8_M.2	jej	omm12	8	M	2	Muribaculum_intestinale_YL27	11
jej_sdm_8_M.2	jej	omm12	8	M	2	Acutalibacter_muris_KB18	11
jej_sdm_8_M.2	jej	omm12	8	M	2	Bacteroides_caecimuris_I48	6
jej_sdm_8_M.2	jej	omm12	8	M	2	Flavonifractor_plautii_YL31	3
jej_sdm_8_M.3	jej	omm12	8	M	3	Lactobacillus_reuteri_I49	17211
jej_sdm_8_M.3	jej	omm12	8	M	3	Blauta_coccoides_YL58	3512
jej_sdm_8_M.3	jej	omm12	8	M	3	Akkermansia_muciniphila_YL44	1266
jej_sdm_8_M.3	jej	omm12	8	M	3	Enterococcus_faecalis_KB1	204
jej_sdm_8_M.3	jej	omm12	8	M	3	Clostridium_clostridioforme_YL32	115
jej_sdm_8_M.3	jej	omm12	8	M	3	Turicimonas_muris_YL45	71
jej_sdm_8_M.3	jej	omm12	8	M	3	Clostridium_innocuum_I46	67
jej_sdm_8_M.3	jej	omm12	8	M	3	Acutalibacter_muris_KB18	48
jej_sdm_8_M.3	jej	omm12	8	M	3	Bacteroides_caecimuris_I48	5
jej_sdm_8_M.3	jej	omm12	8	M	3	Bifidobacterium_longum_animalis_YL2	1
jej_sdm_8_M.4	jej	omm12	8	M	4	Lactobacillus_reuteri_I49	19734
jej_sdm_8_M.4	jej	omm12	8	M	4	Blauta_coccoides_YL58	1511
jej_sdm_8_M.4	jej	omm12	8	M	4	Akkermansia_muciniphila_YL44	900
jej_sdm_8_M.4	jej	omm12	8	M	4	Clostridium_clostridioforme_YL32	147
jej_sdm_8_M.4	jej	omm12	8	M	4	Enterococcus_faecalis_KB1	115
jej_sdm_8_M.4	jej	omm12	8	M	4	Clostridium_innocuum_I46	60
jej_sdm_8_M.4	jej	omm12	8	M	4	Turicimonas_muris_YL45	15
jej_sdm_8_M.4	jej	omm12	8	M	4	Bacteroides_caecimuris_I48	10
jej_sdm_8_M.4	jej	omm12	8	M	4	Acutalibacter_muris_KB18	5
jej_sdm_8_M.4	jej	omm12	8	M	4	Muribaculum_intestinale_YL27	3
cec_sdm_12_F.1	cec	omm12	12	F	1	Bacteroides_caecimuris_I48	8521
cec_sdm_12_F.1	cec	omm12	12	F	1	Blauta_coccoides_YL58	4667
cec_sdm_12_F.1	cec	omm12	12	F	1	Clostridium_clostridioforme_YL32	3462
cec_sdm_12_F.1	cec	omm12	12	F	1	Akkermansia_muciniphila_YL44	2820
cec_sdm_12_F.1	cec	omm12	12	F	1	Muribaculum_intestinale_YL27	1253
cec_sdm_12_F.1	cec	omm12	12	F	1	Acutalibacter_muris_KB18	459
cec_sdm_12_F.1	cec	omm12	12	F	1	Turicimonas_muris_YL45	392
cec_sdm_12_F.1	cec	omm12	12	F	1	Lactobacillus_reuteri_I49	373
cec_sdm_12_F.1	cec	omm12	12	F	1	Enterococcus_faecalis_KB1	225
cec_sdm_12_F.1	cec	omm12	12	F	1	Clostridium_innocuum_I46	198
cec_sdm_12_F.1	cec	omm12	12	F	1	Flavonifractor_plautii_YL31	130
cec_sdm_12_F.2	cec	omm12	12	F	2	Bacteroides_caecimuris_I48	7979
cec_sdm_12_F.2	cec	omm12	12	F	2	Blauta_coccoides_YL58	4034
cec_sdm_12_F.2	cec	omm12	12	F	2	Clostridium_clostridioforme_YL32	3885
cec_sdm_12_F.2	cec	omm12	12	F	2	Akkermansia_muciniphila_YL44	3084
cec_sdm_12_F.2	cec	omm12	12	F	2	Muribaculum_intestinale_YL27	1155
cec_sdm_12_F.2	cec	omm12	12	F	2	Lactobacillus_reuteri_I49	778
cec_sdm_12_F.2	cec	omm12	12	F	2	Turicimonas_muris_YL45	487
cec_sdm_12_F.2	cec	omm12	12	F	2	Acutalibacter_muris_KB18	427
cec_sdm_12_F.2	cec	omm12	12	F	2	Clostridium_innocuum_I46	319
cec_sdm_12_F.2	cec	omm12	12	F	2	Enterococcus_faecalis_KB1	225
cec_sdm_12_F.2	cec	omm12	12	F	2	Flavonifractor_plautii_YL31	127
cec_sdm_12_F.3	cec	omm12	12	F	3	Bacteroides_caecimuris_I48	8402
cec_sdm_12_F.3	cec	omm12	12	F	3	Blauta_coccoides_YL58	3917
cec_sdm_12_F.3	cec	omm12	12	F	3	Clostridium_clostridioforme_YL32	3500
cec_sdm_12_F.3	cec	omm12	12	F	3	Akkermansia_muciniphila_YL44	2784
cec_sdm_12_F.3	cec	omm12	12	F	3	Muribaculum_intestinale_YL27	1235
cec_sdm_12_F.3	cec	omm12	12	F	3	Lactobacillus_reuteri_I49	845
cec_sdm_12_F.3	cec	omm12	12	F	3	Acutalibacter_muris_KB18	534
cec_sdm_12_F.3	cec	omm12	12	F	3	Turicimonas_muris_YL45	525
cec_sdm_12_F.3	cec	omm12	12	F	3	Enterococcus_faecalis_KB1	362
cec_sdm_12_F.3	cec	omm12	12	F	3	Clostridium_innocuum_I46	262
cec_sdm_12_F.3	cec	omm12	12	F	3	Flavonifractor_plautii_YL31	134
cec_sdm_12_F.4	cec	omm12	12	F	4	Bacteroides_caecimuris_I48	6811
cec_sdm_12_F.4	cec	omm12	12	F	4	Blauta_coccoides_YL58	4678
cec_sdm_12_F.4	cec	omm12	12	F	4	Akkermansia_muciniphila_YL44	3751
cec_sdm_12_F.4	cec	omm12	12	F	4	Clostridium_clostridioforme_YL32	3217
cec_sdm_12_F.4	cec	omm12	12	F	4	Muribaculum_intestinale_YL27	1213
cec_sdm_12_F.4	cec	omm12	12	F	4	Clostridium_innocuum_I46	706
cec_sdm_12_F.4	cec	omm12	12	F	4	Lactobacillus_reuteri_I49	641
cec_sdm_12_F.4	cec	omm12	12	F	4	Turicimonas_muris_YL45	553
cec_sdm_12_F.4	cec	omm12	12	F	4	Acutalibacter_muris_KB18	386
cec_sdm_12_F.4	cec	omm12	12	F	4	Enterococcus_faecalis_KB1	357
cec_sdm_12_F.4	cec	omm12	12	F	4	Flavonifractor_plautii_YL31	187
cec_sdm_12_M.1	cec	omm12	12	M	1	Bacteroides_caecimuris_I48	8832
cec_sdm_12_M.1	cec	omm12	12	M	1	Blauta_coccoides_YL58	4537
cec_sdm_12_M.1	cec	omm12	12	M	1	Clostridium_clostridioforme_YL32	3262
cec_sdm_12_M.1	cec	omm12	12	M	1	Akkermansia_muciniphila_YL44	2634
cec_sdm_12_M.1	cec	omm12	12	M	1	Muribaculum_intestinale_YL27	1209
cec_sdm_12_M.1	cec	omm12	12	M	1	Lactobacillus_reuteri_I49	645
cec_sdm_12_M.1	cec	omm12	12	M	1	Turicimonas_muris_YL45	541
cec_sdm_12_M.1	cec	omm12	12	M	1	Acutalibacter_muris_KB18	274
cec_sdm_12_M.1	cec	omm12	12	M	1	Clostridium_innocuum_I46	226
cec_sdm_12_M.1	cec	omm12	12	M	1	Enterococcus_faecalis_KB1	179
cec_sdm_12_M.1	cec	omm12	12	M	1	Flavonifractor_plautii_YL31	161
cec_sdm_12_M.2	cec	omm12	12	M	2	Bacteroides_caecimuris_I48	7978
cec_sdm_12_M.2	cec	omm12	12	M	2	Blauta_coccoides_YL58	5141
cec_sdm_12_M.2	cec	omm12	12	M	2	Clostridium_clostridioforme_YL32	4045
cec_sdm_12_M.2	cec	omm12	12	M	2	Akkermansia_muciniphila_YL44	2604
cec_sdm_12_M.2	cec	omm12	12	M	2	Muribaculum_intestinale_YL27	954
cec_sdm_12_M.2	cec	omm12	12	M	2	Lactobacillus_reuteri_I49	587
cec_sdm_12_M.2	cec	omm12	12	M	2	Clostridium_innocuum_I46	404
cec_sdm_12_M.2	cec	omm12	12	M	2	Turicimonas_muris_YL45	335
cec_sdm_12_M.2	cec	omm12	12	M	2	Acutalibacter_muris_KB18	195
cec_sdm_12_M.2	cec	omm12	12	M	2	Enterococcus_faecalis_KB1	129
cec_sdm_12_M.2	cec	omm12	12	M	2	Flavonifractor_plautii_YL31	128
cec_sdm_12_M.3	cec	omm12	12	M	3	Bacteroides_caecimuris_I48	8250
cec_sdm_12_M.3	cec	omm12	12	M	3	Blauta_coccoides_YL58	4531
cec_sdm_12_M.3	cec	omm12	12	M	3	Clostridium_clostridioforme_YL32	3792
cec_sdm_12_M.3	cec	omm12	12	M	3	Akkermansia_muciniphila_YL44	2890
cec_sdm_12_M.3	cec	omm12	12	M	3	Muribaculum_intestinale_YL27	1177
cec_sdm_12_M.3	cec	omm12	12	M	3	Lactobacillus_reuteri_I49	522
cec_sdm_12_M.3	cec	omm12	12	M	3	Turicimonas_muris_YL45	404
cec_sdm_12_M.3	cec	omm12	12	M	3	Acutalibacter_muris_KB18	383
cec_sdm_12_M.3	cec	omm12	12	M	3	Enterococcus_faecalis_KB1	199
cec_sdm_12_M.3	cec	omm12	12	M	3	Clostridium_innocuum_I46	186
cec_sdm_12_M.3	cec	omm12	12	M	3	Flavonifractor_plautii_YL31	166
cec_sdm_12_M.4	cec	omm12	12	M	4	Bacteroides_caecimuris_I48	6937
cec_sdm_12_M.4	cec	omm12	12	M	4	Blauta_coccoides_YL58	4424
cec_sdm_12_M.4	cec	omm12	12	M	4	Akkermansia_muciniphila_YL44	3983
cec_sdm_12_M.4	cec	omm12	12	M	4	Clostridium_clostridioforme_YL32	3976
cec_sdm_12_M.4	cec	omm12	12	M	4	Muribaculum_intestinale_YL27	991
cec_sdm_12_M.4	cec	omm12	12	M	4	Lactobacillus_reuteri_I49	912
cec_sdm_12_M.4	cec	omm12	12	M	4	Clostridium_innocuum_I46	341
cec_sdm_12_M.4	cec	omm12	12	M	4	Turicimonas_muris_YL45	307
cec_sdm_12_M.4	cec	omm12	12	M	4	Acutalibacter_muris_KB18	299
cec_sdm_12_M.4	cec	omm12	12	M	4	Enterococcus_faecalis_KB1	197
cec_sdm_12_M.4	cec	omm12	12	M	4	Flavonifractor_plautii_YL31	133
col_sdm_12_F.1	col	omm12	12	F	1	Bacteroides_caecimuris_I48	7678
col_sdm_12_F.1	col	omm12	12	F	1	Blauta_coccoides_YL58	7045
col_sdm_12_F.1	col	omm12	12	F	1	Akkermansia_muciniphila_YL44	4068
col_sdm_12_F.1	col	omm12	12	F	1	Clostridium_clostridioforme_YL32	1027
col_sdm_12_F.1	col	omm12	12	F	1	Lactobacillus_reuteri_I49	987
col_sdm_12_F.1	col	omm12	12	F	1	Muribaculum_intestinale_YL27	736
col_sdm_12_F.1	col	omm12	12	F	1	Enterococcus_faecalis_KB1	362
col_sdm_12_F.1	col	omm12	12	F	1	Clostridium_innocuum_I46	225
col_sdm_12_F.1	col	omm12	12	F	1	Turicimonas_muris_YL45	199
col_sdm_12_F.1	col	omm12	12	F	1	Flavonifractor_plautii_YL31	108
col_sdm_12_F.1	col	omm12	12	F	1	Acutalibacter_muris_KB18	65
col_sdm_12_F.2	col	omm12	12	F	2	Bacteroides_caecimuris_I48	7876
col_sdm_12_F.2	col	omm12	12	F	2	Blauta_coccoides_YL58	5864
col_sdm_12_F.2	col	omm12	12	F	2	Akkermansia_muciniphila_YL44	3442
col_sdm_12_F.2	col	omm12	12	F	2	Clostridium_clostridioforme_YL32	2000
col_sdm_12_F.2	col	omm12	12	F	2	Lactobacillus_reuteri_I49	1592
col_sdm_12_F.2	col	omm12	12	F	2	Muribaculum_intestinale_YL27	840
col_sdm_12_F.2	col	omm12	12	F	2	Enterococcus_faecalis_KB1	268
col_sdm_12_F.2	col	omm12	12	F	2	Clostridium_innocuum_I46	259
col_sdm_12_F.2	col	omm12	12	F	2	Turicimonas_muris_YL45	202
col_sdm_12_F.2	col	omm12	12	F	2	Flavonifractor_plautii_YL31	95
col_sdm_12_F.2	col	omm12	12	F	2	Acutalibacter_muris_KB18	62
col_sdm_12_F.3	col	omm12	12	F	3	Bacteroides_caecimuris_I48	7194
col_sdm_12_F.3	col	omm12	12	F	3	Blauta_coccoides_YL58	5040
col_sdm_12_F.3	col	omm12	12	F	3	Akkermansia_muciniphila_YL44	4949
col_sdm_12_F.3	col	omm12	12	F	3	Lactobacillus_reuteri_I49	1921
col_sdm_12_F.3	col	omm12	12	F	3	Clostridium_clostridioforme_YL32	1487
col_sdm_12_F.3	col	omm12	12	F	3	Muribaculum_intestinale_YL27	786
col_sdm_12_F.3	col	omm12	12	F	3	Enterococcus_faecalis_KB1	321
col_sdm_12_F.3	col	omm12	12	F	3	Clostridium_innocuum_I46	264
col_sdm_12_F.3	col	omm12	12	F	3	Turicimonas_muris_YL45	250
col_sdm_12_F.3	col	omm12	12	F	3	Acutalibacter_muris_KB18	219
col_sdm_12_F.3	col	omm12	12	F	3	Flavonifractor_plautii_YL31	69
col_sdm_12_F.4	col	omm12	12	F	4	Bacteroides_caecimuris_I48	7879
col_sdm_12_F.4	col	omm12	12	F	4	Blauta_coccoides_YL58	6424
col_sdm_12_F.4	col	omm12	12	F	4	Akkermansia_muciniphila_YL44	4199
col_sdm_12_F.4	col	omm12	12	F	4	Clostridium_clostridioforme_YL32	1385
col_sdm_12_F.4	col	omm12	12	F	4	Lactobacillus_reuteri_I49	867
col_sdm_12_F.4	col	omm12	12	F	4	Muribaculum_intestinale_YL27	866
col_sdm_12_F.4	col	omm12	12	F	4	Enterococcus_faecalis_KB1	278
col_sdm_12_F.4	col	omm12	12	F	4	Turicimonas_muris_YL45	253
col_sdm_12_F.4	col	omm12	12	F	4	Clostridium_innocuum_I46	212
col_sdm_12_F.4	col	omm12	12	F	4	Flavonifractor_plautii_YL31	94
col_sdm_12_F.4	col	omm12	12	F	4	Acutalibacter_muris_KB18	43
col_sdm_12_M.1	col	omm12	12	M	1	Bacteroides_caecimuris_I48	7159
col_sdm_12_M.1	col	omm12	12	M	1	Blauta_coccoides_YL58	6511
col_sdm_12_M.1	col	omm12	12	M	1	Akkermansia_muciniphila_YL44	4777
col_sdm_12_M.1	col	omm12	12	M	1	Clostridium_clostridioforme_YL32	1353
col_sdm_12_M.1	col	omm12	12	M	1	Lactobacillus_reuteri_I49	1077
col_sdm_12_M.1	col	omm12	12	M	1	Muribaculum_intestinale_YL27	865
col_sdm_12_M.1	col	omm12	12	M	1	Clostridium_innocuum_I46	237
col_sdm_12_M.1	col	omm12	12	M	1	Enterococcus_faecalis_KB1	198
col_sdm_12_M.1	col	omm12	12	M	1	Turicimonas_muris_YL45	174
col_sdm_12_M.1	col	omm12	12	M	1	Flavonifractor_plautii_YL31	114
col_sdm_12_M.1	col	omm12	12	M	1	Acutalibacter_muris_KB18	35
col_sdm_12_M.2	col	omm12	12	M	2	Blauta_coccoides_YL58	6810
col_sdm_12_M.2	col	omm12	12	M	2	Bacteroides_caecimuris_I48	6484
col_sdm_12_M.2	col	omm12	12	M	2	Akkermansia_muciniphila_YL44	5307
col_sdm_12_M.2	col	omm12	12	M	2	Lactobacillus_reuteri_I49	1857
col_sdm_12_M.2	col	omm12	12	M	2	Muribaculum_intestinale_YL27	789
col_sdm_12_M.2	col	omm12	12	M	2	Clostridium_clostridioforme_YL32	433
col_sdm_12_M.2	col	omm12	12	M	2	Clostridium_innocuum_I46	428
col_sdm_12_M.2	col	omm12	12	M	2	Enterococcus_faecalis_KB1	259
col_sdm_12_M.2	col	omm12	12	M	2	Turicimonas_muris_YL45	77
col_sdm_12_M.2	col	omm12	12	M	2	Flavonifractor_plautii_YL31	56
col_sdm_12_M.3	col	omm12	12	M	3	Blauta_coccoides_YL58	7652
col_sdm_12_M.3	col	omm12	12	M	3	Bacteroides_caecimuris_I48	6204
col_sdm_12_M.3	col	omm12	12	M	3	Akkermansia_muciniphila_YL44	5419
col_sdm_12_M.3	col	omm12	12	M	3	Lactobacillus_reuteri_I49	957
col_sdm_12_M.3	col	omm12	12	M	3	Muribaculum_intestinale_YL27	735
col_sdm_12_M.3	col	omm12	12	M	3	Clostridium_clostridioforme_YL32	689
col_sdm_12_M.3	col	omm12	12	M	3	Clostridium_innocuum_I46	336
col_sdm_12_M.3	col	omm12	12	M	3	Enterococcus_faecalis_KB1	323
col_sdm_12_M.3	col	omm12	12	M	3	Turicimonas_muris_YL45	114
col_sdm_12_M.3	col	omm12	12	M	3	Flavonifractor_plautii_YL31	63
col_sdm_12_M.3	col	omm12	12	M	3	Acutalibacter_muris_KB18	8
col_sdm_12_M.4	col	omm12	12	M	4	Blauta_coccoides_YL58	6649
col_sdm_12_M.4	col	omm12	12	M	4	Akkermansia_muciniphila_YL44	5216
col_sdm_12_M.4	col	omm12	12	M	4	Bacteroides_caecimuris_I48	5094
col_sdm_12_M.4	col	omm12	12	M	4	Lactobacillus_reuteri_I49	2400
col_sdm_12_M.4	col	omm12	12	M	4	Clostridium_clostridioforme_YL32	1519
col_sdm_12_M.4	col	omm12	12	M	4	Muribaculum_intestinale_YL27	666
col_sdm_12_M.4	col	omm12	12	M	4	Clostridium_innocuum_I46	512
col_sdm_12_M.4	col	omm12	12	M	4	Enterococcus_faecalis_KB1	241
col_sdm_12_M.4	col	omm12	12	M	4	Flavonifractor_plautii_YL31	114
col_sdm_12_M.4	col	omm12	12	M	4	Turicimonas_muris_YL45	72
col_sdm_12_M.4	col	omm12	12	M	4	Acutalibacter_muris_KB18	17
ile_sdm_12_F.1	ile	omm12	12	F	1	Lactobacillus_reuteri_I49	10574
ile_sdm_12_F.1	ile	omm12	12	F	1	Akkermansia_muciniphila_YL44	7057
ile_sdm_12_F.1	ile	omm12	12	F	1	Blauta_coccoides_YL58	3211
ile_sdm_12_F.1	ile	omm12	12	F	1	Enterococcus_faecalis_KB1	461
ile_sdm_12_F.1	ile	omm12	12	F	1	Clostridium_clostridioforme_YL32	377
ile_sdm_12_F.1	ile	omm12	12	F	1	Bacteroides_caecimuris_I48	332
ile_sdm_12_F.1	ile	omm12	12	F	1	Turicimonas_muris_YL45	236
ile_sdm_12_F.1	ile	omm12	12	F	1	Clostridium_innocuum_I46	183
ile_sdm_12_F.1	ile	omm12	12	F	1	Muribaculum_intestinale_YL27	41
ile_sdm_12_F.1	ile	omm12	12	F	1	Acutalibacter_muris_KB18	15
ile_sdm_12_F.1	ile	omm12	12	F	1	Flavonifractor_plautii_YL31	13
ile_sdm_12_F.2	ile	omm12	12	F	2	Lactobacillus_reuteri_I49	16087
ile_sdm_12_F.2	ile	omm12	12	F	2	Akkermansia_muciniphila_YL44	4425
ile_sdm_12_F.2	ile	omm12	12	F	2	Blauta_coccoides_YL58	1699
ile_sdm_12_F.2	ile	omm12	12	F	2	Enterococcus_faecalis_KB1	95
ile_sdm_12_F.2	ile	omm12	12	F	2	Clostridium_innocuum_I46	80
ile_sdm_12_F.2	ile	omm12	12	F	2	Clostridium_clostridioforme_YL32	66
ile_sdm_12_F.2	ile	omm12	12	F	2	Bacteroides_caecimuris_I48	34
ile_sdm_12_F.2	ile	omm12	12	F	2	Turicimonas_muris_YL45	11
ile_sdm_12_F.2	ile	omm12	12	F	2	Flavonifractor_plautii_YL31	3
ile_sdm_12_F.3	ile	omm12	12	F	3	Lactobacillus_reuteri_I49	16398
ile_sdm_12_F.3	ile	omm12	12	F	3	Akkermansia_muciniphila_YL44	3690
ile_sdm_12_F.3	ile	omm12	12	F	3	Blauta_coccoides_YL58	2074
ile_sdm_12_F.3	ile	omm12	12	F	3	Turicimonas_muris_YL45	96
ile_sdm_12_F.3	ile	omm12	12	F	3	Clostridium_clostridioforme_YL32	86
ile_sdm_12_F.3	ile	omm12	12	F	3	Enterococcus_faecalis_KB1	70
ile_sdm_12_F.3	ile	omm12	12	F	3	Clostridium_innocuum_I46	37
ile_sdm_12_F.3	ile	omm12	12	F	3	Muribaculum_intestinale_YL27	22
ile_sdm_12_F.3	ile	omm12	12	F	3	Bacteroides_caecimuris_I48	19
ile_sdm_12_F.3	ile	omm12	12	F	3	Acutalibacter_muris_KB18	4
ile_sdm_12_F.3	ile	omm12	12	F	3	Flavonifractor_plautii_YL31	4
ile_sdm_12_F.4	ile	omm12	12	F	4	Akkermansia_muciniphila_YL44	7740
ile_sdm_12_F.4	ile	omm12	12	F	4	Blauta_coccoides_YL58	6868
ile_sdm_12_F.4	ile	omm12	12	F	4	Lactobacillus_reuteri_I49	5348
ile_sdm_12_F.4	ile	omm12	12	F	4	Enterococcus_faecalis_KB1	759
ile_sdm_12_F.4	ile	omm12	12	F	4	Clostridium_clostridioforme_YL32	602
ile_sdm_12_F.4	ile	omm12	12	F	4	Clostridium_innocuum_I46	366
ile_sdm_12_F.4	ile	omm12	12	F	4	Bacteroides_caecimuris_I48	351
ile_sdm_12_F.4	ile	omm12	12	F	4	Turicimonas_muris_YL45	301
ile_sdm_12_F.4	ile	omm12	12	F	4	Muribaculum_intestinale_YL27	149
ile_sdm_12_F.4	ile	omm12	12	F	4	Flavonifractor_plautii_YL31	14
ile_sdm_12_F.4	ile	omm12	12	F	4	Acutalibacter_muris_KB18	2
ile_sdm_12_M.1	ile	omm12	12	M	1	Lactobacillus_reuteri_I49	15252
ile_sdm_12_M.1	ile	omm12	12	M	1	Akkermansia_muciniphila_YL44	4538
ile_sdm_12_M.1	ile	omm12	12	M	1	Blauta_coccoides_YL58	2154
ile_sdm_12_M.1	ile	omm12	12	M	1	Turicimonas_muris_YL45	217
ile_sdm_12_M.1	ile	omm12	12	M	1	Muribaculum_intestinale_YL27	127
ile_sdm_12_M.1	ile	omm12	12	M	1	Clostridium_innocuum_I46	105
ile_sdm_12_M.1	ile	omm12	12	M	1	Enterococcus_faecalis_KB1	73
ile_sdm_12_M.1	ile	omm12	12	M	1	Bacteroides_caecimuris_I48	18
ile_sdm_12_M.1	ile	omm12	12	M	1	Clostridium_clostridioforme_YL32	14
ile_sdm_12_M.1	ile	omm12	12	M	1	Acutalibacter_muris_KB18	2
ile_sdm_12_M.2	ile	omm12	12	M	2	Lactobacillus_reuteri_I49	19634
ile_sdm_12_M.2	ile	omm12	12	M	2	Blauta_coccoides_YL58	1471
ile_sdm_12_M.2	ile	omm12	12	M	2	Akkermansia_muciniphila_YL44	1099
ile_sdm_12_M.2	ile	omm12	12	M	2	Turicimonas_muris_YL45	116
ile_sdm_12_M.2	ile	omm12	12	M	2	Muribaculum_intestinale_YL27	62
ile_sdm_12_M.2	ile	omm12	12	M	2	Clostridium_clostridioforme_YL32	38
ile_sdm_12_M.2	ile	omm12	12	M	2	Enterococcus_faecalis_KB1	38
ile_sdm_12_M.2	ile	omm12	12	M	2	Clostridium_innocuum_I46	36
ile_sdm_12_M.2	ile	omm12	12	M	2	Bacteroides_caecimuris_I48	5
ile_sdm_12_M.2	ile	omm12	12	M	2	Flavonifractor_plautii_YL31	1
ile_sdm_12_M.3	ile	omm12	12	M	3	Lactobacillus_reuteri_I49	20917
ile_sdm_12_M.3	ile	omm12	12	M	3	Akkermansia_muciniphila_YL44	982
ile_sdm_12_M.3	ile	omm12	12	M	3	Blauta_coccoides_YL58	499
ile_sdm_12_M.3	ile	omm12	12	M	3	Enterococcus_faecalis_KB1	40
ile_sdm_12_M.3	ile	omm12	12	M	3	Clostridium_innocuum_I46	33
ile_sdm_12_M.3	ile	omm12	12	M	3	Turicimonas_muris_YL45	12
ile_sdm_12_M.3	ile	omm12	12	M	3	Clostridium_clostridioforme_YL32	10
ile_sdm_12_M.3	ile	omm12	12	M	3	Muribaculum_intestinale_YL27	4
ile_sdm_12_M.3	ile	omm12	12	M	3	Bacteroides_caecimuris_I48	3
ile_sdm_12_M.4	ile	omm12	12	M	4	Lactobacillus_reuteri_I49	16067
ile_sdm_12_M.4	ile	omm12	12	M	4	Blauta_coccoides_YL58	3187
ile_sdm_12_M.4	ile	omm12	12	M	4	Akkermansia_muciniphila_YL44	2660
ile_sdm_12_M.4	ile	omm12	12	M	4	Turicimonas_muris_YL45	257
ile_sdm_12_M.4	ile	omm12	12	M	4	Clostridium_innocuum_I46	105
ile_sdm_12_M.4	ile	omm12	12	M	4	Clostridium_clostridioforme_YL32	69
ile_sdm_12_M.4	ile	omm12	12	M	4	Enterococcus_faecalis_KB1	65
ile_sdm_12_M.4	ile	omm12	12	M	4	Bacteroides_caecimuris_I48	52
ile_sdm_12_M.4	ile	omm12	12	M	4	Muribaculum_intestinale_YL27	38
jej_sdm_12_F.2	jej	omm12	12	F	2	Lactobacillus_reuteri_I49	18859
jej_sdm_12_F.2	jej	omm12	12	F	2	Akkermansia_muciniphila_YL44	1899
jej_sdm_12_F.2	jej	omm12	12	F	2	Blauta_coccoides_YL58	1561
jej_sdm_12_F.2	jej	omm12	12	F	2	Enterococcus_faecalis_KB1	73
jej_sdm_12_F.2	jej	omm12	12	F	2	Clostridium_clostridioforme_YL32	51
jej_sdm_12_F.2	jej	omm12	12	F	2	Clostridium_innocuum_I46	38
jej_sdm_12_F.2	jej	omm12	12	F	2	Bacteroides_caecimuris_I48	10
jej_sdm_12_F.2	jej	omm12	12	F	2	Acutalibacter_muris_KB18	9
jej_sdm_12_F.3	jej	omm12	12	F	3	Lactobacillus_reuteri_I49	9696
jej_sdm_12_F.3	jej	omm12	12	F	3	Akkermansia_muciniphila_YL44	6440
jej_sdm_12_F.3	jej	omm12	12	F	3	Blauta_coccoides_YL58	5176
jej_sdm_12_F.3	jej	omm12	12	F	3	Turicimonas_muris_YL45	289
jej_sdm_12_F.3	jej	omm12	12	F	3	Clostridium_innocuum_I46	273
jej_sdm_12_F.3	jej	omm12	12	F	3	Muribaculum_intestinale_YL27	235
jej_sdm_12_F.3	jej	omm12	12	F	3	Clostridium_clostridioforme_YL32	185
jej_sdm_12_F.3	jej	omm12	12	F	3	Enterococcus_faecalis_KB1	156
jej_sdm_12_F.3	jej	omm12	12	F	3	Bacteroides_caecimuris_I48	38
jej_sdm_12_F.3	jej	omm12	12	F	3	Acutalibacter_muris_KB18	10
jej_sdm_12_F.3	jej	omm12	12	F	3	Flavonifractor_plautii_YL31	2
jej_sdm_12_F.4	jej	omm12	12	F	4	Akkermansia_muciniphila_YL44	9475
jej_sdm_12_F.4	jej	omm12	12	F	4	Blauta_coccoides_YL58	5835
jej_sdm_12_F.4	jej	omm12	12	F	4	Lactobacillus_reuteri_I49	5822
jej_sdm_12_F.4	jej	omm12	12	F	4	Enterococcus_faecalis_KB1	512
jej_sdm_12_F.4	jej	omm12	12	F	4	Clostridium_innocuum_I46	350
jej_sdm_12_F.4	jej	omm12	12	F	4	Clostridium_clostridioforme_YL32	235
jej_sdm_12_F.4	jej	omm12	12	F	4	Turicimonas_muris_YL45	148
jej_sdm_12_F.4	jej	omm12	12	F	4	Bacteroides_caecimuris_I48	78
jej_sdm_12_F.4	jej	omm12	12	F	4	Muribaculum_intestinale_YL27	32
jej_sdm_12_F.4	jej	omm12	12	F	4	Acutalibacter_muris_KB18	13
jej_sdm_12_M.1	jej	omm12	12	M	1	Akkermansia_muciniphila_YL44	9100
jej_sdm_12_M.1	jej	omm12	12	M	1	Lactobacillus_reuteri_I49	8588
jej_sdm_12_M.1	jej	omm12	12	M	1	Blauta_coccoides_YL58	3381
jej_sdm_12_M.1	jej	omm12	12	M	1	Turicimonas_muris_YL45	809
jej_sdm_12_M.1	jej	omm12	12	M	1	Muribaculum_intestinale_YL27	289
jej_sdm_12_M.1	jej	omm12	12	M	1	Clostridium_innocuum_I46	162
jej_sdm_12_M.1	jej	omm12	12	M	1	Enterococcus_faecalis_KB1	90
jej_sdm_12_M.1	jej	omm12	12	M	1	Bacteroides_caecimuris_I48	43
jej_sdm_12_M.1	jej	omm12	12	M	1	Clostridium_clostridioforme_YL32	22
jej_sdm_12_M.1	jej	omm12	12	M	1	Acutalibacter_muris_KB18	12
jej_sdm_12_M.1	jej	omm12	12	M	1	Flavonifractor_plautii_YL31	4
jej_sdm_12_M.2	jej	omm12	12	M	2	Lactobacillus_reuteri_I49	16695
jej_sdm_12_M.2	jej	omm12	12	M	2	Akkermansia_muciniphila_YL44	2691
jej_sdm_12_M.2	jej	omm12	12	M	2	Blauta_coccoides_YL58	2680
jej_sdm_12_M.2	jej	omm12	12	M	2	Clostridium_innocuum_I46	131
jej_sdm_12_M.2	jej	omm12	12	M	2	Turicimonas_muris_YL45	127
jej_sdm_12_M.2	jej	omm12	12	M	2	Clostridium_clostridioforme_YL32	87
jej_sdm_12_M.2	jej	omm12	12	M	2	Enterococcus_faecalis_KB1	62
jej_sdm_12_M.2	jej	omm12	12	M	2	Muribaculum_intestinale_YL27	13
jej_sdm_12_M.2	jej	omm12	12	M	2	Bacteroides_caecimuris_I48	12
jej_sdm_12_M.2	jej	omm12	12	M	2	Acutalibacter_muris_KB18	2
jej_sdm_12_M.3	jej	omm12	12	M	3	Lactobacillus_reuteri_I49	12641
jej_sdm_12_M.3	jej	omm12	12	M	3	Blauta_coccoides_YL58	6087
jej_sdm_12_M.3	jej	omm12	12	M	3	Akkermansia_muciniphila_YL44	2702
jej_sdm_12_M.3	jej	omm12	12	M	3	Turicimonas_muris_YL45	521
jej_sdm_12_M.3	jej	omm12	12	M	3	Muribaculum_intestinale_YL27	200
jej_sdm_12_M.3	jej	omm12	12	M	3	Clostridium_innocuum_I46	120
jej_sdm_12_M.3	jej	omm12	12	M	3	Clostridium_clostridioforme_YL32	106
jej_sdm_12_M.3	jej	omm12	12	M	3	Enterococcus_faecalis_KB1	80
jej_sdm_12_M.3	jej	omm12	12	M	3	Bacteroides_caecimuris_I48	36
jej_sdm_12_M.3	jej	omm12	12	M	3	Acutalibacter_muris_KB18	7
jej_sdm_12_M.4	jej	omm12	12	M	4	Lactobacillus_reuteri_I49	12689
jej_sdm_12_M.4	jej	omm12	12	M	4	Akkermansia_muciniphila_YL44	5064
jej_sdm_12_M.4	jej	omm12	12	M	4	Blauta_coccoides_YL58	4002
jej_sdm_12_M.4	jej	omm12	12	M	4	Turicimonas_muris_YL45	294
jej_sdm_12_M.4	jej	omm12	12	M	4	Clostridium_clostridioforme_YL32	175
jej_sdm_12_M.4	jej	omm12	12	M	4	Clostridium_innocuum_I46	155
jej_sdm_12_M.4	jej	omm12	12	M	4	Enterococcus_faecalis_KB1	60
jej_sdm_12_M.4	jej	omm12	12	M	4	Bacteroides_caecimuris_I48	34
jej_sdm_12_M.4	jej	omm12	12	M	4	Muribaculum_intestinale_YL27	19
jej_sdm_12_M.4	jej	omm12	12	M	4	Acutalibacter_muris_KB18	8
